# Supplementary material for: An Untargeted LC–MS based approach for identification of altered metabolites in blood plasma of rheumatic heart disease patients
Source: Sci Rep. 2022 Mar 28;12:5238. doi: 10.1038/s41598-022-09191-z (PMC8960827; doi:10.1038/s41598-022-09191-z)
Supplement: Supplementary file 1 — Supplementary Table 1. [file 41598_2022_9191_MOESM1_ESM.xlsx]

## Sheet: negetive mode
Negetive Mode
Compound	RT (min)	m/z	Identification based on metabolite library	MSMS score
Cannabidiolic acid	9.35	358.215	yes	44
N-ACETYL-L-ASPARTIC ACID	1.14	174.041	yes	65
Warfarin	9.5	307.098	yes	39
2-{2-[5-(Ethoxycarbonyl)-2-morpholinoanilino]-2-oxoethoxy}acetic acid	5.42	365.136	yes	51
Pseudouridine	1.17	243.062	yes	75
16-Hydroxyhexadecanoic acid	11.43	272.235	yes	52
N-ACETYLNEURAMINATE	0.76	308.099	yes	28
4-Nitrophenol	7.84	138.019	yes	20
Furosemide	8.41	330.008	yes	79
2-Amino-3-(4-hydroxy-3-methoxyphenyl)propanoic acid	4.06	210.077	yes	61
2-Naphthalenesulfonic acid	7.67	207.012	yes	29
D-PANTOTHENIC ACID	4.94	219.111	yes	80
3-Methoxysalicylic acid	7.93	167.035	yes	49
KYNURENINE	4.15	207.077	yes	71
L-ASPARTATE	0.79	132.03	yes	43
L-HISTIDINE	0.7	154.062	yes	84
N-ACETYLGLYCINE	1.02	116.035	yes	89
Phenylglyoxylic acid	5.06	149.024	yes	39
L-GLUTAMIC ACID	0.73	146.046	yes	39
Torsemide	8.44	348.126	yes	88
DIHYDROXYMANDELIC ACID	7.13	183.03	yes	57
4-ACETAMIDOBUTANOATE	3.47	144.066	yes	71
XANTHINE	2.14	151.026	yes	82
6alpha-Prostaglandin I1	9.8	354.241	yes	61
3,4-DIHYDROXYBENZOATE	6.87	153.019	yes	46
4-Hydroxycoumarin	8.38	161.024	yes	42
Glyoxylic acid	0.79	118.998	yes	71
LINOLEATE	9.09	301.214	yes	88
Prostaglandin A1	9.8	336.23	yes	64
2'-Deoxyuridine	3.5	228.075	yes	22
N-ACETYL-L-ALANINE	2.2	130.051	yes	72
1-(Carboxymethyl)cyclohexanecarboxylic acid	7.93	186.089	yes	28
4-Anisic acid	7.81	151.04	yes	64
Acetylsalicylic acid	7.75	179.035	yes	21
5-OXO-L-PROLINE	1.4	129.042	yes	54
Phloroglucinol	5.63	125.024	yes	43
ETHYLMALONIC ACID	3.94	132.042	yes	40
Porphobilinogen	4.71	225.088	yes	50
Linolenic acid	11.55	277.217	yes	29
ALPHA-KETOGLUTARIC ACID	1	146.021	yes	78
3-Methylhippuric acid	7.43	193.074	yes	27
2-Oxobutyric acid	1	101.024	yes	70
METHYL VANILLATE	8.67	163.04	yes	80
FORMYL-L-METHIONYL PEPTIDE	5.15	176.039	yes	75
3-Hydroxyphenylacetic acid	6.93	151.04	yes	28
2-(Acetylamino)-4-phenylbutanoic acid	8.73	220.098	yes	28
3-(4-HYDROXYPHENYL)LACTATE	5.6	182.058	yes	57
trans-Aconitic acid	1.29	173.009	yes	68
2-METHYLPROPANOATE	4.71	87.0450m	yes	73
ALLANTOIN	0.79	157.037	yes	53
Caprylic acid	8.32	189.113	yes	37
Nimesulide	9.15	307.039	yes	20
4-Pyridoxic acid	3.88	182.046	yes	83
Prostaglandin E2	9.77	352.225	yes	26
Nitrilotriacetic acid	0.79	190.036	yes	30
Closantel	11.52	660.846	yes	47
Indole-3-pyruvic acid	5.69	248.057	yes	53
Monobutyl phthalate	9.15	221.082	yes	50
Acetaminophen glucuronide	4.18	327.096	yes	60
CITRATE	1.29	191.02	yes	63
D-alpha-Hydroxyglutaric acid	1.23	147.03	yes	57
Adenosine monophosphate	1.23	346.056	yes	81
Gallic acid	5.92	169.014	yes	90
D-(+)-Maltose	0.82	342.116	yes	67
N-ACETYL-DL-METHIONINE	5.63	190.054	yes	56
8-(4-Sulfophenyl) octanoic acid	8.94	299.096	yes	75
2-Butoxyacetic acid	7.28	132.078	yes	25
Indole-3-lactic acid	7.67	205.074	yes	74
L-TYROSINE	2.29	180.067	yes	79
INOSINE	3.91	268.081	yes	43
2-Furoic acid	1.29	111.009	yes	58
4-HYDROXYBENZOATE	8.26	137.024	yes	90
alpha-Aspartylphenylalanine	6.99	279.099	yes	26
L-(+)-Lactic acid	1.17	90.0315n	yes	40
HYPOXANTHINE	1.7	136.038	yes	48
3-DEHYDROSHIKIMATE	0.97	171.03	yes	73
URIDINE	2.32	244.07	yes	80
D-(-)-3-PHOSPHOGLYCERIC ACID	0.88	185.993	yes	80
D-(+)-Glucose	0.7	180.063	yes	65
Ethyl-beta-D-glucuronide	1.96	221.067	yes	79
D-(+)-Fucose	0.82	164.069	yes	59
DL-alpha-Methoxyphenylacetic acid	7.61	166.063	yes	83
4-Hydroxyphenylpyruvic acid	8.5	180.042	yes	42
UROCANATE	1.9	137.036	yes	39
N-ACETYL-D-TRYPTOPHAN	7.73	245.093	yes	85
N-ACETYL-DL-GLUTAMIC ACID	1.78	188.056	yes	67
D-(+)-Malic acid	0.88	134.021	yes	40
SUBERIC ACID	7.81	174.089	yes	83
Cortisone	8.82	360.194	yes	50
URATE	1.52	167.021	yes	68
METHYLMALONATE	1.99	117.019	yes	55
4-HYDROXY-2-QUINOLINECARBOXYLIC ACID	6.31	188.035	yes	43
N-Acetylornithine	0.82	173.093	yes	72
GLYCERATE	0.79	105.019	yes	52
Indole-3-acrylic acid	5.54	187.063	yes	81
Decanoic acid	9.65	217.145	yes	70
3-tert-Butyladipic acid	8.82	201.113	yes	28
Ranitidine	4.86	314.142	yes	29
RESORCINOL MONOACETATE	8.08	455.139	yes	76
Dulcitol	0.7	182.079	yes	34
N-Acetyl-L-tyrosine	5.72	222.077	yes	63
5-HYDROXYINDOLEACETATE	5.6	190.051	yes	62
D-(+)-Xylose	0.82	149.045	yes	33
OPHTHALMIC ACID	3.91	288.12	yes	42
Dinoterb	10.13	239.067	yes	31
MAB-CHMINACA metabolite M11	4.06	401.216	yes	42
PARAXANTHINE	5.83	179.057	yes	28
Terephthalic acid	7.16	165.019	yes	31
Nonanoic acid	8.5	203.129	yes	20
Ethyl paraben	6.19	211.061	yes	84
10-Hydroxydecanoic acid	9.68	375.275	yes	30
L-THREONINE	0.7	118.051	yes	37
2-Furoylglycine	4.62	168.03	yes	64
ALPHA-AMINOADIPATE	1.64	160.061	yes	66
Trinexapac	8.32	223.061	yes	51
DL-Lactic Acid	0.7	90.0315n	yes	39
L-Ascorbic acid 2-sulfate	0.76	254.982	yes	64
Oxyphenbutazone	9.09	323.14	yes	24
2-Hydroxyhippuric acid	4.94	194.046	yes	35
FUMARATE	1.58	115.004	yes	35
N-Acetyl-DL-norvaline	5.77	158.082	yes	47
AZELAIC ACID	8.41	188.105	yes	56
N-ACETYL-L-PHENYLALANINE	7.67	206.082	yes	43
CREATINE	0.79	130.062	yes	90
4-Indolecarbaldehyde	7.81	144.045	yes	61
GLUCONIC ACID	0.76	195.051	yes	84
XANTHURENIC ACID	6.16	204.03	yes	79
ITACONATE	1.64	130.026	yes	50
ADENOSINE 3&#39;,5&#39;-CYCLIC MONOPHOSPHATE	4.03	328.046	yes	57
CITRAMALATE	2.02	147.03	yes	27
Sulfadoxine	7.28	309.067	yes	73
Indole-3-carboxylic acid	5.03	206.046	yes	53
L-2,3-DIAMINOPROPIONIC ACID	2.79	103.051	yes	88
Dibutyl phthalate	10.13	277.145	yes	30
N-Acetyl-4-aminosalicylic acid	5.24	194.046	yes	41
Thalidomide	5.75	303.06	yes	42
Mevalonic acid	3.2	147.066	yes	27
URIDINE-5-MONOPHOSPHATE	1.84	323.029	yes	35
D-TAGATOSE	0.79	161.046	yes	81
3-HYDROXYBUTANOIC ACID	2.79	103.04	yes	63
D-(+)-Mannose	1.2	201.038	yes	78
Perfluoroctanoic acid (PFOA)	10.04	412.967	yes	47
Cholic acid	10.18	408.288	yes	79
Dodecanedioic acid	9.44	229.145	yes	86
Phenylbutazone	9.68	307.145	yes	75
Pantoprazole	8.5	383.075	yes	51
Meclofenamic acid	9.86	294.01	yes	77
L-TRYPTOPHAN	5.48	204.09	yes	89
URIDINE 5&#39;-DIPHOSPHATE	8.2	403.999	yes	41
ADIPIC ACID	5.39	146.058	yes	73
L-Phenylalanine	4.44	164.072	yes	69
TAURINE	0.73	124.007	yes	48
L-GLUTAMINE	6.34	145.062	yes	84
2-[1-Oxo-2(1H)-phthalazinyl]ethyl N-[(4-methylphenyl)sulfonyl]carbamate	6.99	432.085	yes	37
3-Methylxanthine	4.41	165.042	yes	27
Hexadecanedioic acid	10.33	285.207	yes	42
3-Indoxyl sulphate	5.63	212.002	yes	75
Tetradecanedioic acid	9.8	257.176	yes	64
N-Phenylacetylglutamine	6.34	264.111	yes	41
Acesulfame	3.17	161.987	yes	23
6-CARBOXYHEXANOATE	6.78	159.066	yes	30
HIPPURATE	6.22	179.058	yes	89
9-Methyluric acid	4.27	182.044	yes	82
2-(Acetylamino)hexanoic acid	7.49	172.098	yes	73
10-HYDROXYDECANOATE	9.68	188.141	yes	55
Perfluoro-1-octanesulfonic acid (PFOS)	10.27	498.93	yes	35
5-Hydroxydiclofenac	9.3	310.005	yes	42
Hydroxykynurenine	9.33	224.08	yes	56
4-Chlorophenoxyacetic acid	8.7	185.001	yes	59
Riboflavin	7.22	376.138	yes	25

## Sheet: positive mode
Positive Mode
Compound	RT (min)	m/z	Identification based on metabolite library	MSMS score
(-)-Erythromycin	8.78	734.468	yes	63
(+-)-Abscisic acid	9.05	264.136	yes	86
(+)-Aphidicolin	10.65	338.243	yes	78
(S)-(+)-2-Amino-1-propanol	0.75	75.0686	yes	91
1-[5-(Trifluoromethyl)-2-pyridyl]piperidine-4-carboxylic acid	8.81	307.129	yes	54
1-METHYLADENOSINE	1.8	282.12	yes	88
1-Nitrosopiperidine (NPIP)	0.78	115.087	yes	74
2-{2-Oxo-2-[4-(1H-pyrrol-1-yl)piperidino]ethoxy}acetic acid	5.61	267.134	yes	59
2-Aminoindan-2-carboxylic acid	7.86	178.086	yes	41
2-Ethyl-2-phenylmalonamide	4.22	189.102	yes	63
2-Hydroxycinnamic acid	2.28	164.047	yes	46
2-Linoleoyl glycerol	11.43	354.277	yes	70
2-Phenylbenzimidazole-5-sulfonic acid	6.02	274.041	yes	79
3-Acetamidophenol	4.96	151.063	yes	41
3-Hydroxybutyric acid	0.78	104.047	yes	65
3-Methylcrotonylglycine	1.19	175.108	yes	65
4-HYDROXY-2-QUINOLINECARBOXYLIC ACID	6.29	190.05	yes	89
4-Hydroxybenzaldehyde	2.28	123.044	yes	91
4-HYDROXY-L-PROLINE	1.72	131.058	yes	47
4-Indolecarbaldehyde	5.49	146.06	yes	78
4-Pentylaniline	9.94	196.17	yes	37
4-PYRIDOXATE	3.87	184.06	yes	71
6-Methoxyquinoline	3.9	160.076	yes	53
7-Hydroxycoumarine	8.51	163.039	yes	46
7-Methylguanine	1.89	166.072	yes	39
16(R)-HETE	11.08	320.235	yes	78
16-Hydroxyhexadecanoic acid	10.41	272.235	yes	95
18:0 Lyso PC	11.81	523.364	yes	56
20 beta-Dihydroprednisolone	8.96	362.209	yes	71
Adenosine monophosphate	1.25	347.063	yes	33
Aloe-emodin	4.6	271.06	yes	39
alpha-Hydroxyhippuric acid	4.93	195.053	yes	75
alpha-Lactose	0.75	342.116	yes	83
alpha-Pyrrolidinobutiophenone	10.47	435.301	yes	59
Andrographolide	9.76	351.215	yes	35
Arachidonic acid	10.68	305.248	yes	49
Atenolol	4.9	266.163	yes	37
Azithromycin	7.89	748.509	yes	72
Caprolactam	5.82	113.084	yes	47
Cetirizine	8.99	388.156	yes	33
Chlordiazepoxide	8.31	299.083	yes	58
Chlorhexidine	8.31	253.109	yes	44
CITRULLINE	0.72	175.096	yes	87
Corticosterone	9.29	346.214	yes	69
D-(+)-Maltose	0.78	342.116	yes	71
D-(+)-Pyroglutamic Acid	1.39	129.043	yes	75
delta-Valerolactam	4.4	99.0686n	yes	68
DEOXYCARNITINE	0.81	146.118	yes	69
Dibenzylamine	7.48	198.128	yes	34
Dibutyl maleate	9.85	228.136	yes	45
Dibutyl sebacate	11.4	314.246	yes	33
Diethyl phthalate	10.33	205.086	yes	76
Diisobutyl adipate	10.06	259.19	yes	37
Diltiazem	8.48	415.169	yes	30
Dimethyl phthalate	8.51	194.058	yes	69
Dimethyl sebacate	8.84	231.159	yes	46
Diphenhydramine	8.31	256.17	yes	86
DL-alpha-Aminocaprylic acid	7.3	160.133	yes	31
DL-alpha-Aminosuberic acid	6.74	189.1	yes	44
D-PANTOTHENIC ACID	4.96	219.111	yes	37
D-Sphingosine	9.94	299.283	yes	69
D-TRYPTOPHAN	5.49	204.09	yes	31
Ecgonine	1.1	186.113	yes	93
Escitalopram	8.25	325.171	yes	44
Ethylenediaminetetraacetic acid (EDTA)	0.84	292.091	yes	45
Ferulic acid	4.04	194.058	yes	32
Fexofenadine	10.91	502.293	yes	34
GLYCOCHOLATE	9.82	465.309	yes	46
HOMOSERINE	0.72	120.066	yes	69
Hypoglycin A	1.25	141.079	yes	65
Hypoxanthine	1.69	136.039	yes	93
Indole-3-lactic acid	7.65	205.074	yes	53
Inosine	3.9	268.081	yes	53
INOSINE 5&#39;-PHOSPHATE	1.19	349.054	yes	52
Isocaffeine	6.59	195.088	yes	89
Isoleucine	2.54	132.102	yes	73
Isoquinoline	8.45	130.065	yes	45
KYNURENINE	4.16	208.085	yes	38
L-5-Hydroxytryptophan	3.39	221.092	yes	93
L-Arginine	0.72	175.119	yes	88
L-CARNITINE	0.75	162.113	yes	55
Leucomalachite green	8.72	331.217	yes	47
Levetiracetam	5.58	170.106	yes	62
Levofloxacin	6.53	362.151	yes	70
Levothyroxine	9.23	777.694	yes	41
L-GLUTAMIC ACID	0.72	147.053	yes	40
L-GLUTAMINE	0.72	147.077	yes	57
L-HISTIDINE	0.72	156.077	yes	88
L-Iditol	0.75	182.079	yes	74
Lincomycin	6.05	407.221	yes	81
Linolenic acid	11.52	279.232	yes	50
L-LYSINE	0.57	147.113	yes	79
L-NORVALINE	1.01	118.086	yes	76
L-ORNITHINE	0.57	133.097	yes	73
L-PHENYLALANINE	4.43	165.079	yes	32
L-PROLINE	0.81	115.064	yes	74
L-threo-3-Phenylserine	5.46	223.108	yes	51
L-Tyrosine	2.28	363.155	yes	54
L-Tyrosine methyl ester	5.34	195.09	yes	91
MAG	9.94	356.293	yes	51
Methyl 2-[(2-methoxy-2-oxoethyl)amino]acetate	1.57	162.076	yes	43
Methyl indole-3-acetate	8.45	189.079	yes	81
Methylhippuric acid	8.16	193.074	yes	31
Methylprednisolone	9.7	357.204	yes	83
Metoprolol	7.39	267.183	yes	54
Metronidazole	4.81	172.072	yes	47
Metronidazole-OH	4.1	188.067	yes	80
Midazolam	8.28	326.086	yes	46
Mono(2-ethylhexyl) phthalate (MEHP)	10.3	278.152	yes	93
N-(Hydroxymethyl)benzamide	1.27	193.097	yes	38
N2-Methylguanosine	4.49	297.107	yes	65
N-Acetyl-DL-tryptophan	7.71	246.101	yes	86
N-Acetyl-L-carnosine	1.16	269.125	yes	55
N-ACETYLNEURAMINATE	0.81	310.113	yes	88
Nicotine	1.77	163.123	yes	37
Nirvanol	4.57	205.097	yes	78
N-METHYL-L-GLUTAMATE	1.86	162.076	yes	69
Nobiletin	9.67	403.139	yes	81
Norfloxacin	6.68	319.133	yes	32
N-Phenylacetylglutamine	6.35	264.111	yes	34
Oleamide	11.84	281.272	yes	33
Omeprazole sulphone	8.6	361.11	yes	85
Oxazepam	8.75	287.058	yes	72
Oxyphenbutazone	9.11	324.147	yes	37
Panthenol	7.54	188.128	yes	95
Pantoprazole	8.48	383.075	yes	72
PEG n5	5.64	238.142	yes	64
PEG n6	6.17	282.168	yes	80
PEG n7	6.68	326.194	yes	35
PEG n8	7.06	370.22	yes	63
PEG n10	7.56	458.273	yes	40
PEG n11	7.71	502.299	yes	50
PEG n12	7.86	546.325	yes	44
PEG n13	7.98	590.351	yes	82
PEG n16	8.22	722.43	yes	70
Pentedrone	9.94	174.128	yes	92
Phenibut	6.62	179.094	yes	55
Phenylbutazone	9.67	308.152	yes	34
Phthalic acid	10.12	167.034	yes	87
Pindone	9.38	230.094	yes	38
PIPECOLATE	1.13	130.086	yes	52
Piperine	9.67	285.137	yes	45
Piroxicam	8.93	331.063	yes	66
POPC	11.52	760.58	yes	94
Pregabalin	5.7	159.126	yes	46
Progesterone	10.15	315.232	yes	68
Promethazine	8.6	285.142	yes	78
Prostaglandin B1	9.79	336.23	yes	39
Rabeprazole	7.95	359.13	yes	50
Ranitidine	4.84	315.149	yes	57
Ranitidine N-oxide	5.02	330.136	yes	55
RIBOFLAVIN	7.24	376.138	yes	75
Risperidone	6.91	410.215	yes	56
S-Adenosylhomocysteine	3.42	384.122	yes	33
Sebacic acid	8.99	202.12	yes	64
Skatole	1.27	149.107	yes	53
Sphinganine (C17 base)	9.58	288.29	yes	87
Sulfadimethoxine	7.3	310.074	yes	58
Sulpiride	4.78	342.148	yes	64
Tangeritin	9.88	373.128	yes	60
Tetranor-12(S)-HETE	9.79	249.185	yes	44
Theobromine	5.11	180.065	yes	75
Tinidazole	5.82	247.063	yes	71
Torsemide	8.42	348.126	yes	74
trans-3-Indoleacrylic acid	5.49	187.063	yes	33
trans-4-Hydroxy-L-proline	0.84	263.124	yes	68
TRANS-4-HYDROXYPROLINE	2.16	131.058	yes	70
Tributylamine	7.77	186.222	yes	43
Triphenylphosphine oxide	9.35	278.086	yes	30
Trolox	8.75	250.12	yes	48
Uracil	2.3	113.035	yes	93
Urea	0.75	121.072	yes	82
Uric acid	1.51	168.028	yes	71
UROCANATE	1.89	138.043	yes	92
Vanillin	7.15	153.055	yes	36
Varenicline	6.85	212.118	yes	73
Warfarin	9.5	308.105	yes	92
THREONINE	1.39	84.0446	yes	90
OROTATE	0.78	330.07	yes	36
THEOPHYLLINE	5.82	180.065	yes	41
HIPPURATE	6.2	179.058	yes	69
