# Supplementary material for: An Untargeted LC–MS based approach for identification of altered metabolites in blood plasma of rheumatic heart disease patients
Source: Sci Rep. 2022 Mar 28;12:5238. doi: 10.1038/s41598-022-09191-z (PMC8960827; doi:10.1038/s41598-022-09191-z)
Supplement: Supplementary file 2 — Supplementary Table 2. [file 41598_2022_9191_MOESM2_ESM.xlsx]

## Sheet: Sheet1
Label	RHD	RHD	RHD	RHD	RHD	RHD	RHD	RHD	RHD	RHD	RHD	RHD	RHD	RHD	RHD	RHD	RHD	RHD	RHD	RHD	RHD	RHD	RHD	RHD	RHD	RHD	RHD	RHD	RHD	RHD	RHD	RHD	RHD	RHD	RHD	RHD	RHD	RHD	RHD	RHD	RHD	RHD	RHD	RHD	RHD	RHD	RHD	RHD	RHD
(-)-Erythromycin	0.0506	8.24	36	41.9	33.4	180	19.5	12.8	70.7	0.939	0.298	0	49	0	422000	76.1	24.1	49	19.9	24.3	0.716	25.7	74.2	38.3	6.07	0	120	0	136	111	18.9	41.7	0.00178	0	38	0	4.28	0.801	0	0	0.0385	41.2	0	0	0	149	42.5	0	76.2
(+-)-Abscisic acid	1128.16	1240.99	1658.16	1102.7	1142.11	199.644	651.51	1336.77	666.852	1996.11	1925.42	621.923	1153.88	2532.82	1536	1687.24	1209.42	915.618	1754	1731.45	1983.03	1696.37	889.741	1463.09	1173.46	995.865	1653.13	1376.35	2345.7	928.928	313.851	2100.65	865.809	849.561	996.858	678.386	620.458	892.913	5305.92	1344.19	1412.02	1579.02	2599.79	1118.82	1488	1740.2	1297.75	1434.18	1815.3
(+)-Aphidicolin	11513.4	3831.25	5488.31	10907.6	8406.55	562.485	4419.85	11619.9	1191.05	7992.95	1765.87	2298.12	2849.12	1565.21	1018.81	3222.33	1708.39	2591.87	1533.38	3603.62	4899.23	2442.05	3018.45	2873.85	4251.35	12973.2	45974.1	27612.9	14496.1	8532.99	7354.15	21539.3	14628.6	5352.59	16695.9	14421.9	17154.6	9968.6	9548.74	1930.87	2014.47	4069.78	4967.26	9848.08	5640.14	7945.26	2494.68	10793.7	10664.9
(S)-(+)-2-Amino-1-propanol	173.91	36.4274	65.3832	122.162	4.88515	168.965	65.3002	77.4973	58.3219	64.2881	213.116	7.41125	427.759	66.014	28.3376	54.7286	6.9853	103.867	113.889	50.4876	11.5936	35.4111	151.46	94.0126	21.3425	125.601	242.742	186.805	17.6066	28.1224	22.4035	140.25	85.2065	89.8931	87.601	57.6703	74.2626	77.0445	917.697	72.9033	159.991	40.8285	140.959	64.3448	75.2172	183.446	30.6428	20.1228	76.6217
1-[5-(Trifluoromethyl)-2-pyridyl]piperidine-4-carboxylic acid	20.1483	0	7.5495	10.5251	20.1233	0	21.8703	39.5355	7.03427	11.6708	24.3704	110.75	24.64	40.7681	0	55.1354	36.1626	75.057	50.9329	0	10.9268	15.5689	7.12688	13.9497	13.3827	191.273	31.1604	36.6426	14.7885	0	0	0	9.67037	102.734	0	18.1424	22.1133	30.1744	95.8345	26.7509	0	215.097	50.7646	26.8207	0	40.8594	50.595	0	0
1-METHYLADENOSINE	2583.52	1545.55	2587.28	2018.77	1539.73	568.105	1465.26	4629.42	2147.8	4452.58	2836.92	2082.89	2419.23	3060.89	3558.5	2447.4	2696.18	2259.2	2543.14	2078.97	2223.85	1917.8	2531.32	2980.27	5208.58	4558.75	1536.33	1494.75	1767.08	1071.95	986.232	1775	1208.06	989.293	935.229	1744.68	1549.45	1393.08	7592.01	1949.87	2042.31	907.566	2327.21	1354.32	1331.41	1769.61	1912.55	986.287	1338.41
1-Nitrosopiperidine (NPIP)	302.857	397.633	178.881	180.923	327.332	72.4661	499.56	466.836	123.718	349.028	118.15	140.4	243.939	251.661	159.405	248.96	252.352	149.8	129.491	166.325	180.811	267.617	143.335	224.931	272.207	426.988	199.315	208.821	252.514	195.077	295.246	324.382	202.043	190.378	154.403	256.078	260.087	200.423	569.365	195.851	134.425	319.056	222.137	117.318	235.621	192.942	343.089	242.627	222.617
2-{2-Oxo-2-[4-(1H-pyrrol-1-yl)piperidino]ethoxy}acetic acid	216.528	97.6488	85.3668	24.1099	99.7456	39.4063	125.249	707.471	21.2892	166.409	34.82	0	15.6316	8.7533	22.8342	84.731	23.4003	12.0587	66.876	42.8823	20.107	296.786	16.8815	37.6638	39.0944	51.4256	4209.74	73.9253	96.4701	19.9904	8.1288	24.3348	85.8034	89.5255	6.57498	10.0114	181.654	101.036	104.633	6.01081	64.5956	64.9393	0	61.3069	28.2621	114.99	56.9381	15.429	12.0193
2-Aminoindan-2-carboxylic acid	124.762	0	3.91122	81.6688	8.70322	15.523	70.0773	61.2269	41.9763	112.031	30.9954	44.2687	45.8807	53.1534	35.0716	30.5023	29.4137	46.6157	56.1628	28.4525	68.4581	24.1098	153.145	91.6951	73.9728	86.0421	41.9304	63.3354	5.19891	35.4195	179.609	175.345	21.07	38.0857	82.1911	50.3809	28.045	8.71434	92.7845	46.9641	23.8531	35.3728	101.218	57.5949	143.954	40.3354	15.1508	55.2272	97.1738
2-Ethyl-2-phenylmalonamide	15.2825	9.60846	0	0.484444	6.52036	0	203.16	12.8801	0	0	8.98412	0	0	0	0	2.93869	0	0	4.06893	2.79569	0	15.7586	2.57263	3.03526	0	0	46.9197	2.38004	3.01337	12.4569	0	58.811	0	7.92	4.16913	6.46005	2.73148	9.27905	13.4257	0	26.5876	7.37352	17.954	23.6698	49.585	185.423	3.92998	19.9812	43.4791
2-Hydroxycinnamic acid	105048	72950.7	68062.2	76212.6	105481	19757	73435.6	141475	57322.2	114929	53302.2	65630.1	69495.4	66090.8	51492.4	57600.7	82567.5	63517.3	52849.5	47509.8	80234.5	98751.7	79509.1	65885.4	148065	174644	78860.2	74037.5	67973.5	54904.7	38971.4	70522	56626.9	94876.4	60799	97665.6	57007.3	77428.5	214313	65067.9	59921.3	65800.1	70021.9	61788.5	72893.6	51364.4	57585.7	68383.6	64910.8
2-Linoleoyl glycerol	2073.42	1900.73	1631.37	1390.18	1585.66	788.986	1212.54	3331.51	2093.5	9378.51	1681.49	4545.8	1866.85	2486.91	1516.72	3705.24	3420.66	30489.3	1927.88	2213.44	3726.96	1003.84	1265.71	3209.28	39992	31166.6	3172.74	2065.88	2110.64	2081.45	1884.44	2014.38	2051.55	1705.97	1995.76	1480.33	1937.85	1292.24	20081.2	1490.41	1261.08	1684.52	2494.06	1882.62	1122.34	1272.6	2243.72	2099.15	2098.94
2-Phenylbenzimidazole-5-sulfonic acid	39.528	127.752	0	6.71182	8.41534	14.4128	797.672	250.255	14.1891	16.7289	4.08248	18.3488	23.5333	9.21124	35.2071	156.343	10.2971	17.2129	13.3197	79.1392	4.80398	62.8877	11.076	0	38.9962	38.2831	5.57992	7.74715	39.578	80.5183	5.50029	0	4.83355	25.3159	0	0	28.3509	0	36.1919	0	4.16939	6.29152	10.4753	0	0	16.6802	7.96596	113.46	7.97718
3-Acetamidophenol	169.972	74.6186	94.0088	201.707	84.2129	93.1582	125.306	10116.5	107.242	321.527	136.257	92.8053	111.652	142.85	102.847	344.28	109.905	104.071	113.395	91.2802	164.664	115.818	99.789	94.5236	2140.69	517.693	96.5492	99.8922	137.029	6061.66	233.393	2628.87	86.3874	95.7726	134.034	134.851	121.119	101.527	445.218	131.436	127.109	117.739	330.288	102.071	154.736	101.816	104.356	116.625	8585.19
3-Hydroxybutyric acid	1870.31	556.954	273.222	248.618	299.201	152.944	223.132	293.862	437.393	465.265	1683.2	187.573	316.561	442.818	201.092	221.445	407.975	223.996	254.265	868.412	322.502	257.015	342.204	283.559	291.747	264.756	368.752	280.344	361.044	196.972	191.211	278.068	204.184	131.409	205.979	298.638	236.409	164.767	1372.01	212.024	495.059	257.066	257.743	235.353	662.568	229.783	245.138	462.884	243.596
3-Methylcrotonylglycine	0	54.0677	248.99	44.4103	0	628.168	504.037	0	0	16.2909	18.5585	0	129.852	45.5922	1070.93	877.137	4.99102	4.6787	1092.43	1351.06	997.928	14.986	789.291	8.10257	596.08	9.80646	322.503	19.6936	8.11522	5.54993	13.5126	335.843	55.8194	3.65681	452.733	1040.49	23.0014	101.051	27.437	142.43	393.629	247.109	0	0	333.613	54.7619	175.173	1884.07	345.172
4-HYDROXY-2-QUINOLINECARBOXYLIC ACID	193.706	76.834	79.6442	121.029	210.544	10.6217	183.238	424.709	141.748	405.719	212.258	153.567	169.087	230.42	257.112	210.808	231.422	106.389	220.562	126.262	178.848	316.154	192.386	228.485	633.727	523.052	150.017	213.966	184.021	63.749	134.269	410.765	117.953	274.036	139.831	361.277	225.946	122.891	1357.5	243.54	306.912	119.012	295.913	171.754	142.354	145.773	117.77	119.088	323.911
4-Hydroxybenzaldehyde	712.554	540.974	499.154	530.737	732.835	172.678	559.044	966.774	438.557	737.685	395.77	467	540.992	442.375	408.278	422.555	590.43	468.448	412.924	373.902	517.355	724.711	574.768	488.067	951.232	1143.57	567.686	580.533	420.355	368.358	285.044	481.312	424.837	691.712	432.504	653.338	386.143	525.26	1328.79	436.844	415.724	443.044	459.326	454.795	484.31	364.544	398.211	505.152	459.784
4-HYDROXY-L-PROLINE	570.458	270.363	402.55	467.89	337.233	225.988	326.198	738.894	333.346	559.231	462.967	331.055	477.022	409.961	308.245	366.088	386.831	369.598	341.117	396.621	468.914	365.894	401.488	432.034	583.266	1070.27	415.473	433.231	567.4	495.929	346.654	435.66	411.599	342.234	368.753	400.546	419.513	649.056	2251.25	507.831	481.476	345.873	606.895	345.946	378.86	481.13	425.561	385.872	353.366
4-Indolecarbaldehyde	807.424	563.271	431.491	789.079	702.783	147.004	676.883	982.803	692.244	1184.83	584.876	496.373	740.369	770.578	546.269	470.199	804.511	406.702	656.619	572.662	824.725	697.347	686.684	649.565	1094.74	1165.38	644.327	744.531	679.608	436.786	441.004	743.086	483.985	569.451	581.599	786.471	694.148	691.553	2155.89	852.244	640.371	753.413	748.672	502.41	701.657	711.69	553.791	671.727	570.909
4-Pentylaniline	797.177	254.353	214.869	582.049	249.767	312.002	287.135	998.312	277.517	799.641	272.187	291.499	330.095	244.184	413.58	342.242	241.589	353.952	276.93	280.304	494.731	269.773	339.581	296.656	963.677	1408.29	343.784	362.286	693.635	441.748	248.47	507.792	402.503	247.329	281.936	448.914	269.549	499.036	1139.15	529.293	443.781	423.477	729.615	385.301	385.935	443.523	336.957	370.41	355.58
4-PYRIDOXATE	91.3638	97.4767	91.8281	276.602	54.2717	29.711	106.99	114.865	103.54	108.499	77.2948	71.2708	95.3195	91.9688	170.006	82.7524	113.966	71.4781	114.803	98.3241	121.195	449.705	60.5307	59.3693	165.463	163.466	101.292	107.954	110.599	47.6456	71.1019	128.118	79.2147	123.4	85.5192	100.374	82.705	55.0498	1041	104.008	119.356	85.9188	83.2489	93.1986	77.4133	83.8333	72.578	70.4737	117.404
6-Methoxyquinoline	778.228	344.96	92.8645	46.1175	292.49	132.666	1212.42	561.455	163.138	95.1191	168.465	132.664	119.275	89.8625	123.79	189.244	170.834	140.77	414.882	229.915	115.687	368.29	137.887	189.112	481.039	227.561	204.032	80.6715	43.7569	147.815	102.512	199.323	91.0723	152.997	137.674	101.365	94.2183	84.4114	152.617	52.0829	156.385	166.629	87.584	198.423	235.629	532.548	90.5067	194.301	295.666
7-Hydroxycoumarine	1207.69	348.435	701.897	1386.33	534.972	657.568	236.205	1646.68	862.534	1652.28	830.803	824.584	980.994	1157.25	1522.48	736.343	778.399	840.652	1010.98	941.581	1342.84	831.034	795.87	828.854	1811.9	2943.07	668.238	657.202	1170.77	982.462	1175.02	1396.09	683.516	790.612	913.514	1298.53	905.028	910.657	3344.96	1307.18	1079.53	945.26	1662.85	1033.45	1179.87	1087.71	737.642	1000.9	930.965
7-Methylguanine	557.92	211.229	467.46	486.725	374.407	98.3027	214.305	632.632	377.1	546.763	429.541	343.631	460.291	463.689	938.6	422.406	439.039	414.328	369.272	438.397	388.449	332.045	373.987	502.627	866.162	860.098	508.036	594.225	379.58	246.077	252.657	371.188	491.606	764.343	264.035	527.993	294.9	375.21	1576.14	406.696	369.631	392.825	406.023	355.192	341.706	380.56	374.488	349.123	443.933
16(R)-HETE	1441.94	561.8	626.893	664.963	805.585	78.8418	691.65	1794.5	133.433	1473.59	316.045	256.753	287.323	473.011	158.121	281.223	305.554	301.961	402.479	374.788	567.053	309.644	590.198	448.721	1304.89	1280.41	947.752	652.134	793.152	552.891	880.321	978.29	632.508	433.47	1034.94	1187.99	1010.69	401.351	1615.47	301.813	197.348	451.939	664.881	753.543	428.621	986.657	194.629	645.875	575.815
16-Hydroxyhexadecanoic acid	2974.43	2644.54	1991.05	4291.21	2396.09	1494.8	2179	11075.4	2259.05	4606.85	2505.16	2389.89	2228.56	1586.88	4261.7	2767.85	2157.26	2843.87	2433.43	3093.7	2609.74	2016.62	2106.06	2899.64	6429.53	12911.9	5933.31	3613.3	3231.76	2725.07	1580.32	5145.7	4280.92	2764.69	3356	1989.59	2607.29	1770.13	8915.22	1659.48	2789.08	2011.62	4202.98	4135.69	1676.28	2183.02	1896.35	3718.18	4034.82
18:0 Lyso PC	174305	188304	81887.6	157714	190557	37039.3	148008	181657	175817	347955	125414	132422	109960	93222.1	118322	188560	240313	129399	117018	143585	241801	121549	163100	140654	175042	117161	143470	131252	155818	75963.1	53008.6	51321.7	204014	140351	138634	55814.7	96603.2	63268.2	281597	100952	60008.6	130847	225809	171603	40568.8	59314.3	114122	141834	103529
20 beta-Dihydroprednisolone	4835.85	3612.43	5675.68	6837.07	3175.75	1506.45	3480.93	1012.86	5096.79	7678.27	5825.26	6165.48	6533.76	7460.91	5489.69	2697.01	5367.97	1986.92	13335.2	6262.54	6604.6	8213.59	7053.65	5904.73	13930	11906.5	7513.17	4525.93	6324.65	2216.76	2896.71	13049.4	4639.98	7821.02	4992.57	12407.8	4499.91	4939.49	19367.4	10920.6	4534.48	6643.53	10384.8	5672.9	6990.8	4530.47	2395.31	3748.49	6723.34
Adenosine monophosphate	64214	43114.3	8024.21	3361.71	36216.4	1959.85	80299.3	77243.5	6284.98	9250.58	7045.46	9008.4	3642.15	2865.8	7105.37	10180.4	5796.94	7107.72	11862.2	4600.11	4550.73	18375.5	5704.44	8939.48	26729.8	15098.1	100356	3724.68	4272.98	7824.19	3254.74	13267.1	5910.13	39813.2	5894.2	5746.86	6402.93	4180.58	31930.3	2832.79	10831.6	39561.6	33152.2	33743.7	20540.4	55927.4	14227.7	21096.7	6973.98
Aloe-emodin	0	5.45594	4.87164	6.09311	12.6263	0	19.0086	0	10.5678	8.0698	9.94223	0	18.7691	11.7331	22.5061	3.94339	20.9343	11.3292	6.6612	7.86386	13.2491	23.9171	26.478	11.6611	12.754	15.4415	12.7592	5.61709	0	0	6.72746	5.86774	0	0	4.58868	13.3814	6.62591	1.39429	19.2127	0	15.1687	12.3146	0	8.74792	0	9.64229	10.5203	12.7899	5.49768
alpha-Hydroxyhippuric acid	352.714	218.005	69.8845	154.268	190.433	29.6332	149.521	187.045	557.879	220.85	222.314	161.115	263.75	265.431	1339.52	356.993	472.412	513.848	297.454	725.103	276.035	615.569	96.1446	54.6719	181.74	2347.65	165.893	249.698	377.009	285.998	119.168	153.246	215.878	166.447	29.293	585.237	53.1942	76.9955	1177.07	353.107	157.536	235.596	165.851	68.6916	141.299	1910.1	357.518	170.055	72.1691
alpha-Lactose	807.155	3137.19	4595.02	1596.21	2049.76	4836.61	4507.49	2649.81	4641.85	1841.95	7992.7	5790	6029.43	3270.52	3559.02	3495.15	4409.8	3506.75	1282.04	3595.37	2289.44	3528.22	2852.26	2863.51	1316.38	2289.86	3494.05	4681.52	3478.04	3735.28	1389.93	3004.1	3296.61	175.506	4565.22	3392.29	3169.49	8236.2	1947.71	2839.37	2873.64	524.098	1140.09	1377.96	2435.28	1022.48	2976.51	2731.89	3748.46
alpha-Pyrrolidinobutiophenone	14.4341	30.5249	23.4709	8.83063	34.3572	143.404	36.1785	22.7621	13.9325	23.8879	62.2611	32.4618	135.549	48.4546	29.21	36.2784	76.4813	34.9261	57.2122	23.0403	13.9813	145.736	45.5557	20.3893	74.4196	15.2928	5.53495	53.5787	6.65057	76.0309	74.1954	18.5649	166.235	43.3125	63.0757	8.36404	40.4025	42.3423	66.0342	7.36462	23.8176	35.1138	21.7795	8.2611	44.7368	13.0232	36.2661	72.556	18.6983
Andrographolide	2362.76	1126.68	951.026	1503.38	890.302	418.058	1451.47	1891.48	560.255	2257.03	453.167	426.438	1479.05	606.962	767.313	750.326	714.509	736.75	797.646	1359.74	1024.53	1083.76	1132.65	923.86	1773.32	2932.59	3575.09	2248.66	2011.95	1392.23	2100.4	4230.76	1938.21	1383.44	2541.51	4756.84	1561.03	1712.65	3650.12	1593.87	1404.55	997.953	1610.8	1894.47	2345.84	2497.78	862.662	2105.56	1849.09
Arachidonic acid	1299.39	501.037	718.778	2205.65	1771.24	199.487	841.605	1927.26	412.808	1212.97	246.303	443.722	443.321	303.618	161.102	520.581	354.298	593.708	297.816	577.423	832.029	382.035	494.364	419.523	882.394	2658.45	7214.65	3936.79	1681.23	1725.35	1405.72	4657.23	2036.34	1871.8	1726.24	2353.61	3087.57	1495.48	1609.04	318.385	410.867	751.081	714.286	1362.63	1266.56	924.813	718.234	1266.62	1628.72
Atenolol	0	72.9737	0	0	35.4544	0	2.51441	0	0	0	0	0	0	0	0	0	0	0	0	0	0	19.3952	0	0	0	0	99.3207	0	0	0	0	0	0	0	0	0	4.79981	0	0	0	0	0	0	7.74819	0	0	0	0	0
Azithromycin	25.6	0	0	0	0	0	134	26.4	0	139	0	12900	18.6	5.92	15.2	0	0	0.987	0	0	0	147000	5.94	22.1	19	164000	105	17500	0	0	0	548	0	4.18	0	30.2	4.82	0	17.5	110	4.87	5.19	0	6.12	0	5.05	0	0	0
Caprolactam	909.313	315.551	876.898	1085.66	395.183	355.27	554.574	1302.95	450.966	1267.64	656.87	554.022	875.863	602.404	423.837	416.545	826.918	943.578	397.329	413.882	770.422	577.775	408.802	469.698	1819.57	3165.52	388.97	369.853	757.279	524.664	560.974	743.432	426.711	423.009	515.638	665.616	507.046	545.118	2191.71	672.141	621.258	545.724	1113.66	532.279	614.977	586.422	510.173	589.832	552.646
Cetirizine	0	0	0	0	0	0	0	0	0	0	4.67	593	0	0	4.64	0	2.8	6.85	0	0	0	327	2.43	3.21	25.8	73600	6.05	0	0	33.7	0	0	2.26	3.19	19	0	92.6	0	0	1.68	0	0.288	41600	7.73	0	0	1.96	11.6	0
Chlordiazepoxide	0	19.3	0	0	23.1	3.74	0	109000	18.5	0	0	0	0	0	0	0	0	0	1.09	5.32	0	0	2.27	0	0	0	42.9	31.9	0	2.56	0	0	0	0	0	0	16.1	0	0	0	19	3.62	29300	0	18.3	0	0	0	3.5
Chlorhexidine	2413.33	803.324	364.779	276.34	230.427	56.2982	492.651	1473.57	566.962	1086.74	250.139	1438.23	564.553	425.112	675.658	467.546	502.408	841.699	405.025	907.173	145.321	539.658	278.64	186.619	1084.8	1581.53	1119	351.164	1131.14	1247.28	277.316	2177.34	1029.5	754.198	1454.82	73.0699	1252.67	12.4057	4521.66	215.495	82.5366	609.136	802.105	116.766	1524.55	778.343	244.147	38.4041	568.638
CITRULLINE	3167.99	2039.41	2080.41	1857.52	3723.16	940.185	1434.91	2107.96	1257.79	2661.19	1679.55	819.518	1465.49	2281.82	1472.25	1478.27	2292.14	1583.61	826.214	2073.51	1784.73	2326.11	2105.78	1942.16	2335.52	1498.79	2005.42	1999.19	1368.29	335.571	360.639	1458.43	1342.43	1161.34	1416.94	1659.33	1447.09	1087.14	6307.47	1369.43	1602.22	1381.76	1338.56	1333.57	1500.75	1083.4	1906.51	2144.6	1306.2
Corticosterone	44.8715	133.136	77.2749	131.275	28.7449	8.63137	22.3057	228.578	76.3891	72.2602	288.455	94.9581	276.968	224.536	252.919	83.9066	1900.75	23.3132	1915.61	106.31	373.351	416.368	75.6451	325.235	1044.19	2496.45	159.754	60.8975	136.905	0	20.5653	936.163	167.321	464.2	133.68	586.168	95.8904	192.509	977.234	1009.36	203.761	333.055	338.87	315.409	150.245	239.282	53.6027	83.2527	314.406
D-(+)-Maltose	1376.85	1605.02	2270.88	302.655	1280.5	1691.08	19168.3	17785.3	609.243	831.793	1294.77	618.594	7372.29	689.579	957.179	2685.33	1645.68	632.034	1419.43	1783.28	961.847	8230.83	2512.14	733.747	3933.62	559.048	7923.06	710.757	10519.5	1675.5	157.745	2138.42	331.543	376.972	660.82	1292.62	720.047	926.483	745.226	355.287	755.309	437.613	396.923	536.32	1382.47	469.501	407.839	677.632	531.205
D-(+)-Pyroglutamic Acid	16539.4	14044.4	11708.4	21528.9	20078	761.124	27307.3	24466	7180.27	9277.58	7659.18	5328.7	8444.69	9029.62	5309.21	14384.6	8224.14	7796.08	8022.94	7263.44	11751.9	16904.8	5752.52	8809.75	11909.7	12666.1	24578.7	25963.8	21317.9	19896.2	11516.1	17427.4	18234.1	34277.8	20140.1	16401.1	12803.8	14369.3	38227.1	12792.8	17929	33469	17027.4	17410.1	18507.6	16088.6	18350.1	25760.7	15214.7
delta-Valerolactam	805.059	3176.15	1970.28	2623.72	437.961	388.885	3534.75	4098.56	742.336	4244.82	8569.75	326.435	6175.18	1076.21	536.146	5194.06	749.395	1609.69	687.115	6195.52	2500.97	1604.15	1145.73	4877.17	560.609	6019.94	1593.5	2905.18	2506.56	3980.01	876.741	2482.14	3080.92	2404.45	1284.24	2497.78	1393.62	8954.4	37755.6	3961.33	1790.5	2875.95	6274.64	1269.02	1674.05	9989.81	2321.74	3981.34	1365.02
DEOXYCARNITINE	1735.32	724.666	630.72	931.623	1183.79	208.21	976.873	1877.78	494.993	1410.23	507.962	752.37	1171.83	1004.15	669.711	717.382	757.661	610.567	465.114	419.99	1115.65	1000.24	695.009	894.364	1780.98	1551.05	728.978	1377.8	905.103	680.562	568.648	659.665	866.881	523.987	504.354	764.203	749.526	1174.35	3252.88	875.752	970.064	816.821	883.865	539.968	550.349	925.297	668.665	877.153	658.731
Dibenzylamine	28.7854	0	479.608	32.7328	589.959	10.9909	19.218	78.0828	18.3885	55.8071	11.9543	31.5255	780.034	40.7952	11.9527	12.9323	19.538	213.369	44.8935	19.8966	46.7495	17.9188	9.95066	790.079	44.1952	122.543	15.609	0	23.8319	42.5697	49.3994	54.91	15.3654	0	85.5792	33.6628	50.5795	26.222	103.715	38.7249	29.3518	14.1653	57.1067	103.078	39.5598	37.8687	57.9087	134.409	26.1004
Dibutyl maleate	976.62	964.645	369.843	748.581	1731.85	398.207	1892.11	2096.94	534.818	1500.34	1035.33	487.434	4190.78	443.353	2383.38	1857.07	703.6	829.078	423.752	2248.93	1302.94	481.151	815.99	706.399	3856.77	2292.76	507.038	894.223	909.995	663.071	632.783	1775.78	624.947	1115.55	413.671	1072.25	551.735	1698.3	2043.48	847.286	1184.16	1238.44	919.789	754.981	542.733	791.904	971.172	757.873	1082.82
Dibutyl sebacate	4452.2	5240.31	2840.51	306.378	1951.6	308.11	89.8932	6198.92	3384.75	8349.99	236.227	2202.72	4815.71	543.52	4841.3	3270.52	5239	4134.29	4333.94	2510.56	788.043	4963.86	1909.9	3006.32	12863.4	15675.1	853.514	179.321	224.19	269.344	509.659	225.904	254.641	66.1553	858.189	157.829	182.219	433.504	661.009	242.388	382.085	96.0938	740.904	592.198	222.018	275.278	108.588	667.388	384.035
Diethyl phthalate	3849.92	2405.27	1446.25	3067.61	2047.4	1943.21	2215.33	4678.85	2178.32	4208.9	2363.93	2429.19	2748.18	1474.86	2990.87	2360.8	2414.37	2465.97	2147.3	2650.92	2833.06	2745.27	2400.51	2259.69	4512.02	5688.53	2906.44	2984.32	3491.34	2875.02	1568.61	3245.61	2727.36	2313.27	2718.95	1851.69	1934.15	1654.68	5399.23	1639.05	1601.1	2474.47	4651.56	2652.67	1808.45	1500.68	1446.3	2615.11	3027.12
Diisobutyl adipate	871.583	155.106	74.2072	125.827	118.003	97.979	88.0847	508.066	161.249	709.328	47.0649	152.425	207.853	117.643	513.071	262.055	91.6367	253.893	107.19	195.222	125.143	140.606	148.72	256.544	663.523	957.747	108.132	101.919	196	138.962	59.9321	175.203	106.921	60.3967	98.018	53.758	57.6125	44.4578	154.275	96.928	67.8606	89.9875	204.223	93.573	53.3491	73.0216	57.3614	94.6755	99.3512
Diltiazem	173.356	216.978	74.4968	150.8	385.48	4653.76	58.6896	92.7703	78.5589	101.115	124.109	413.575	532.796	146.114	139.725	259.427	5044.5	208.067	11467.5	622.738	110.764	508.072	147.955	399.415	35.7707	31.2104	81.1182	103.723	17.0043	122.841	42.1553	142.253	49.6142	76.4853	85.5009	4135.7	117.584	106.513	119.204	75.7716	111.247	158.199	10904.2	108.886	92.6117	111.781	106.246	40.9187	68.5758
Dimethyl phthalate	925.767	306.565	570.23	916.175	403.411	565.41	168.455	1156.38	749.896	1314.71	695.464	696.445	659.228	1010.81	906.219	541.71	652.868	698.893	777.755	774.933	1078.96	753.417	696.509	723.774	1359.85	2452.61	499.46	459.643	869.531	827.641	932.674	1143.27	567.481	625.021	828.134	1080.87	766.591	733.552	2958.04	1086.26	881.363	766.101	1330.82	828.445	946.372	907.809	578.114	904.799	831.401
Dimethyl sebacate	64.2965	53.0416	14.5256	39.3579	17.7361	15.9283	41.3138	90.5309	36.972	91.6638	33.3912	59.6449	90.016	43.7497	62.3952	99.1237	20.275	315.301	61.4932	90.0186	64.8828	39.4846	81.4203	24.2396	39.3305	1072.53	54.4252	40.5345	42.5848	60.1955	49.8448	136.279	41.0866	38.4651	34.9236	165.993	48.3909	28.4629	378.88	123.919	124.819	77.6029	52.2455	78.3309	106.037	99.2759	52.3838	86.9938	94.4981
Diphenhydramine	0	0	0	0	0	0	0	0	0	0	0	0	0	0	0	0	0	0	0	0	0	0	0	0	6756.84	0	0	0	0	0	0	0	0	0	0	0	0	0	0	0	0	0	0	0	0	0	0	0	0
DL-alpha-Aminocaprylic acid	677.64	195.477	513.128	237.457	297.061	122.198	161.51	771.695	553.594	427.548	162.052	928.356	355.943	291.545	890.268	497.332	181.973	377.499	154.63	269.44	1130.51	170.651	119.843	456.78	636.259	1806.05	116.484	127.734	514.438	234.37	213.968	705.261	158.432	127.143	231.177	1424.82	295.552	85.0824	1714.25	1437.08	303.341	275.052	625.373	195.033	149.261	361.791	206.487	245.659	265.427
DL-alpha-Aminosuberic acid	104.353	52.9373	43.4372	39.151	35.1003	23.9397	247.14	192.562	49.9557	84.4685	35.8672	56.1777	55.0885	77.4257	54.4722	39.7578	123.642	19.7038	75.2004	33.6658	31.4575	74.3309	9.51541	20.15	115.648	49.5403	60.9499	18.6378	70.9498	264.591	41.7111	58.8933	35.0713	163.952	52.1808	69.5876	51.7676	34.4825	199.127	51.6755	36.398	71.9048	126.162	32.8492	96.0757	238.311	17.4372	70.9649	50.8012
D-PANTOTHENIC ACID	1769.17	1700.05	1103.47	2284.24	1377.72	250.799	1200.8	2304.45	1751.45	3267.7	1341.14	681.141	883.892	1396.71	1868.33	1788.61	1562.48	1571.86	1257.67	1085.39	1280.74	858.035	1495.66	1016.63	1981.91	9886.92	2304.7	1653.32	1958.34	455.839	673.37	2287.44	1106.44	1644.03	644.558	1192.09	996.122	1071.81	18107.8	1426.99	1699.69	1410.88	1009.98	1719.3	877.849	2200.92	2213.67	1084.51	873.814
D-Sphingosine	5642.27	1599.64	403.144	1030.42	899.125	192.06	18238.1	30424.3	2845.47	6171.24	2379.83	1070.89	910.836	537.298	2694.95	3182.32	1489.91	1444.4	4079.58	1193.45	1316.88	4519	2493.72	578.618	18756.4	8988.42	7665.06	579.142	1105.86	1399.39	300.252	692.155	3181.11	4803.45	358.445	1113.44	249.334	596.683	2749.53	2111.26	523.556	3132.92	3105.48	2449.51	310.268	1097.33	684.238	578.49	485.237
D-TRYPTOPHAN	188512	136919	100811	178079	205587	19491.7	186193	228186	195357	310366	135044	130786	192029	205667	148426	124547	239065	86161.2	172341	130539	205622	200987	184785	164846	281303	224806	174603	224864	171838	96802.1	102283	159742	122427	139246	154545	218580	178252	187989	445557	215340	144897	188130	170663	128851	179171	175502	132250	164487	126642
Ecgonine	33.4984	516.402	264.524	1119.99	80.0037	66.7949	109.155	104.819	99.6821	86.1093	301.342	70.6355	244.322	135.08	94.1422	341.919	238.783	135.092	135.32	28.6702	262.355	120	102.137	75.5934	199.136	358.347	95.5164	53.5994	210.878	80.2185	102.228	297.742	135.129	67.8322	57.0825	978.43	106.233	109.454	1252.12	85.7524	762.586	57.069	555.28	228.869	151.957	32.6476	384.019	202.905	104.13
Escitalopram	57.2	16.1	19.5	24.7	48.1	10.5	338	364	32.5	72	67.4	105	106	28.4	47.5	87.5	64.5	51.1	41	61.6	33.9	92.3	10.9	31.4	80	318	29.8	36.6	128	110	120	49.6	76.8	200	56.5	0	195	3.23e-08	289	4190	0	75.4	80.1	25.5	19.5	18.4	29.9	12.6	28.3
Ethylenediaminetetraacetic acid (EDTA)	4868159	3612243	3840204	4768725	3797795	3044233	3483783	6487148	3363849	5968639	3437401	3680758	3675041	4290319	3491754	3650767	3378201	2917732	4126650	3759211	5176942	3443812	3570811	3327914	6184013	7847387	3500483	3966105	5125760	4173610	4583851	4667167	3417547	3120759	3712935	4361594	4162703	4317272	9525685	4504394	4204969	4134727	6007164	3756293	4175990	4134835	4064457	3937320	3599355
Ferulic acid	372.449	353.372	441.861	383.888	232.012	113.922	319.089	539.893	248.722	436.738	312.398	297.269	512.072	408.777	654.792	304.781	304.802	381.342	452.793	359.779	721.237	394.981	238.183	266.918	721.366	1430.22	279.409	263.982	546.417	239.695	275.052	632.117	307.428	614.468	249.584	1082.1	297.72	277.888	1979.8	562.185	510.887	299.797	322.787	399.459	311.206	377.053	319.96	379.456	277.219
Fexofenadine	34551.9	42082.6	23051.2	37078.4	32115.5	10460.6	34860.7	56327.5	25936.1	60694.8	38514.8	23100.7	27675.5	31786.5	24944.1	32761.2	38820.3	38025.2	23866.3	29615	31439.4	26693.8	34275.6	43020.8	47376.7	232689	43369.7	38138.7	24723	21202.2	28912.5	36325.8	38757.6	14813.1	27579	18226.2	24167.2	22452.2	51048.8	21440	22916.4	32574.9	34677.3	40184.3	17797.3	38938.2	39385	33132.9	32859.8
GLYCOCHOLATE	28292.2	31471.7	5253.19	3602.42	5034.05	4069.71	23059.8	13414.2	6397.56	176102	2963.96	9907.12	12923	8060.38	20336.9	20319.1	42621.4	5244.72	15652.1	12526.6	10674.3	230260	29777.8	3136.71	48309.2	14140.6	17321.5	6119.41	15835.1	8498.24	5968.94	16105	2088.09	59209.9	18122.8	20411.5	6284.62	28592.4	87135.6	17666.9	12892.6	25742.1	4501.29	6170.77	19963.4	2892.29	13029	69767	12737.1
HOMOSERINE	704.955	668.384	517.702	862.891	676.109	491.613	608.527	1541.8	592.408	1114.28	674.349	588.51	594.758	710.223	546.394	456.68	884.435	595.767	534.631	385.233	871.965	853.159	567.216	641.319	1158.56	1689.76	932.311	800.634	1183.56	662.706	421.27	921.801	588.189	511.009	788.696	894.182	639.861	1142.61	1856.32	1019.39	778.668	665.922	1107.2	512.305	1257.4	567.882	936.372	1073.91	699.938
Hypoglycin A	403.829	203.528	837.066	278.326	263.365	172.347	163.125	692.891	357.814	863.173	213.304	461.138	1868.12	237.2	378.579	193.64	1458.44	1097.98	154.257	314.557	269.715	463.56	461.784	293.686	3992.43	431.815	301.011	101.598	81.3936	60.5334	65.5777	295.956	54.5112	270.281	204.282	361.248	151.353	54.9387	514.991	116.305	114.273	139.493	139.333	259.438	62.2544	76.8126	118.829	88.5287	81.019
Hypoxanthine	93438.5	39664.4	107.371	3375.49	90550.6	295.209	4330.7	6935.34	1216.02	2028.72	3248.62	1589.43	937.197	801.198	3659.97	2147.47	507.612	3004.61	1962.39	1909.08	1231.38	196.343	1175.43	1061.16	7933.82	10178.3	5204.5	3305.16	1054.82	525.896	682.17	2234.01	1637.82	478.839	1048.07	3071.4	123.177	1163.49	5369.99	1963.77	1802.61	108878	80844.3	49104	22817.8	52512.4	1222.87	31730.4	285.928
Indole-3-lactic acid	2741.11	312.939	952.115	2037.67	1407.69	350.344	3384.41	3636.61	1939.27	5228.18	2149.29	2672.8	3100.87	3299.76	2781.76	1805.59	2826.92	2328.43	3378.55	1671.15	5403.82	2272.2	2065.59	2094.71	5839.53	5037.5	2974.41	1929.89	1228.49	1602.84	1512.49	2849.02	1636.59	3180.38	1428.1	2488.85	2294.22	1657.01	14341.8	4145.88	4516.04	1931.42	5279.61	2153.4	2160.87	1973.62	1217.61	2162.74	2406.01
Inosine	8681.45	8285.75	0	221.772	46716	14.034	485.983	1475.13	14.4602	67.7229	21.5567	55.9198	82.4579	52.8394	199.106	32.0227	51.5052	332.69	10.5892	231.921	43.6507	20.6157	36.803	0	151.232	1073.28	5794.49	223.489	20.2704	280.421	37.0862	425.358	84.035	62.8171	105.755	494.838	5.28447	247.048	338.394	194.584	260.552	2771.91	85667.5	12034.3	42304.2	13362.6	6.91545	5968.49	32.7054
INOSINE 5&#39;-PHOSPHATE	4878.65	4122.5	21.4992	14.1037	10215.5	0	16016.9	3819.02	29.3435	8.57664	16.113	0	0	13.6704	0	0	0	0	489.69	0	44.0166	536.818	0	13.0593	739.783	0	4553.36	8.24578	36.4276	11.9546	0	405.267	0	2616.08	7.56416	6.44171	18.0026	16.0502	28.1734	8.16986	6.55136	4326.82	82.1862	3246.83	82.6815	5526.4	192.277	809.03	0
Isocaffeine	244.568	1956.26	53499.6	6475.2	275.482	11403.3	26107.4	1474.21	244.177	33799.7	463.201	2123.7	5554.67	12287.3	68922.2	49619.1	5540.85	2734.38	28860.8	28572.1	26962	3959.98	6231.59	581.56	189634	1346.88	40129.4	212.665	419.024	340.772	232.092	24134.9	3692.06	43361.5	23469.7	47479.2	5631.75	3075.55	759.709	28602.2	14106.9	15922.4	2722.53	895.147	5377.77	4110.08	4207.73	22888	29359.6
Isoleucine	130657	82117.2	78509.2	109997	120645	20345.2	94929	153562	82798.6	154852	68258.6	64642.9	80419	111221	56093.8	86295.3	120983	80549.6	58050.8	63054.7	107144	99793.2	85572.9	62708.7	129387	242881	75058	94982.9	87954.8	67470.7	64491.2	82841	80871.7	68256.9	71228	117746	101872	101599	294197	112945	95689.1	109389	106557	78714.9	117177	84814.7	95991.2	76822.3	86771.2
Isoquinoline	248.761	97.8223	306.374	480.377	50.8503	151.712	14.7483	304.322	117.599	188.592	339.535	316.887	333.191	2193.49	61.4859	407.978	163.869	321.693	396.464	237.133	524.135	570.219	386.483	214.549	100.9	360.088	1239.18	623.178	198.129	442.435	649.614	908.002	541.777	129.385	440.098	300.35	438.075	417.919	1909.87	512.114	432.964	203.601	575.851	584.224	430.13	462.937	877.672	667.643	391.963
KYNURENINE	6534	5314.96	3741.9	5433.09	3625.59	1154.69	7495.43	7280.48	5717.54	7469.24	5569.49	3188.02	7168.75	8578.42	7565.35	4509.2	6433.02	3251.84	5849.38	5142.69	6013.25	7512.53	7535.07	5481.94	10014.9	15616.1	4937.74	5161.83	5563.12	3294.27	2068.79	6097.56	4963.44	7440.47	2185.32	14027.6	4751.1	4816.93	35702.1	7433.78	7428.12	4493.3	4441.95	2678.54	2963.78	6887.1	2890.24	3384.22	7016.39
L-5-Hydroxytryptophan	825.296	471.677	549.276	880.081	514.657	104.799	542.616	1162.76	385.683	753.054	481.725	336.213	464.338	588.697	528.796	403.978	475.452	438.107	409.273	462.46	409.866	727.618	683.259	556.128	1104.5	1436.75	634.36	658.22	660.623	362.718	285.064	404.724	458.319	697.235	337.68	1011.46	420.048	412.479	2543.51	490.725	727.583	370.537	507.333	490.841	455.232	617.758	507.941	433.087	940.573
L-Arginine	2456.34	2933.51	4172.02	4576.92	1428.91	3303.16	1585.06	5523.82	1089.14	5030.71	1743.45	1250.2	1153.87	3574.72	1305.66	1222.04	2723.62	1361.04	733.236	3156.09	3011.09	3676.12	3513.66	3367.34	2487.88	5405.16	3327.23	4763.61	9125.02	1970.65	2740.5	3754.65	3773.94	343.342	3983.76	2757.2	2913.08	5437.52	15543.9	2288.15	3964.34	673.918	1852.76	821.942	2631.57	1948.24	4144.89	3210.94	2793.27
L-CARNITINE	24099.4	14124.7	10209.8	18092.5	20268.6	6611.52	13905.5	30516.6	11106	30717.9	9603.91	8790.88	16584.5	21209.4	10290.6	12163.6	18600.1	11298.4	11587.1	5215.13	20100.8	11293.3	16355.5	13942.8	21745.8	41032.4	18485.9	14401.7	20504.4	20837	16468.3	16399.2	20805.3	7469.15	13970.4	23276.9	15066.2	24843.8	91335.7	20787.7	10787.7	10898.7	23540.2	11821.7	19701.7	16826.2	13993.1	16487.4	14756.2
Leucomalachite green	654.008	261.2	394.163	558.798	356.871	409.822	417.238	808.365	540.745	767.888	429.567	429.101	514.429	583.69	414.978	352.594	418.149	446.893	466.927	401.772	681.327	475.232	410.739	463.58	741.728	1886.1	348.334	337.436	581.417	515.612	490.956	694.194	359.952	400.042	417.591	606.172	316.735	423.819	2367.65	673.812	474.098	588.769	842.868	513.042	570.991	648.576	417.041	516.742	426.136
Levetiracetam	61.0356	49.8921	860.709	51.9307	13.259	10.8051	28.9887	96.639	10.9479	96.596	13.818	32.2165	21.1855	36.1741	10.9536	4.90382	17.1276	18.8303	7.86649	3.56221	40.1783	49.7232	12.8142	18.0927	129.07	130.689	87.918	78.8829	115.324	100.434	123.651	353.324	63.074	54.7049	92.6458	63.9201	248.458	38.8232	317.966	139.175	63.3192	31.7007	137.452	85.2426	69.1078	39.4254	36.6458	102.935	66.8431
Levofloxacin	14	0	0	21.9	13.5	0	6.32	0	0	0	0	18400	0	3.06	0	0	0	0	0	0	10.1	31.2	25.2	0	0	0	0	12.7	29.8	9.52	0	0	20.7	17.4	0	0	29.2	11.8	112	0	0	12.2	0.0483	0	40.4	13.1	57.6	0	0
Levothyroxine	6854.45	5553.85	2693.8	3218.73	2595.24	2432.99	7869.25	8536.84	5960.56	7213.58	6054.01	3476.89	9603.33	7380.97	4281.59	6871.3	8107.5	8429.03	10837.5	8772.86	7090.78	14035.8	8976.6	9652.01	8936.17	10552.8	7823.81	6610.62	5521.82	4336.5	4564.91	10288.6	7820.77	8082.41	8161.83	10668.8	3514.73	11192.1	12603.3	15526	10823.3	9609.56	10638.9	10133.8	6938.18	9499.7	5831.35	11307.4	10450.2
L-GLUTAMIC ACID	9137.43	3806.27	7448.45	4049.25	5771.95	2264.47	7555.79	14947.6	3514.59	12569.3	2880.21	3092.22	3315.38	3297.33	2519.45	3807.76	5681.45	4692.94	1849.04	5002.03	4289.39	7767.01	3979.29	3042.84	13187.9	12070.4	8276.22	4197.36	6610.16	5361.51	3779.52	9774.61	5195.12	6077.91	4693.78	6273.15	10267.8	5374.45	12665.9	3700.95	4490.33	4758.06	3927.16	5202.86	3435.36	4312.33	3679.02	4939.54	6088.17
L-GLUTAMINE	3680.95	3516.87	3256.48	5606.35	2602.29	3547.01	1288.09	8577.41	3527.33	5055.58	3037.26	3686.07	3055.23	5232.14	2918.31	3161.81	3500.97	3900.03	2975.05	1766.97	7545.81	2858.82	2666.93	4489.57	4655.37	11746.4	1418.9	4040.41	5477.28	2946.63	2397.37	3488.32	2671.51	1162.69	4432.43	3310.65	1632.04	5537.65	15012.3	5013.29	4910.99	3060.63	5939.09	2452.51	4577.62	2538.61	5290.9	5297.46	3398.99
L-HISTIDINE	878.542	776.516	836.954	1062.52	984.896	423.803	995.328	2428.81	738.926	2176.44	810.388	518.833	573.039	965.632	536.556	692.758	1040.39	670.875	600.789	686.504	1325.88	1021.32	803.27	871.264	1572.25	2954.97	718.552	895.21	1006.4	588.081	365.227	960.199	686.947	591.689	898.825	946.517	842.013	1361.99	3267.15	971.144	800.451	776.142	1028.09	563.286	986.784	634.578	1029.12	764.967	723.581
L-Iditol	2.97142	54.532	30.1376	4.73748	25.3381	112.124	84.5252	81.9187	37.7407	0	113.757	33.3082	78.3255	32.7229	103.246	59.5413	178.279	58.7529	30.3749	185.444	3.87243	159.886	122.808	85.1977	2.17401	0	80.4567	33.0931	18.8197	48.445	57.2745	0	45.0197	71.864	43.5075	25.1461	50.2713	6.48824	42.3302	12.3644	12.6558	36.145	6.90596	31.2186	8.87827	58.3167	50.8961	109.146	71.3702
Lincomycin	17.6	304	81.9	2.72	12.2	20.1	348	1000	0	13.2	0	25.2	0	0	403	87.6	29.8	0	100	82	0	213	8.57	142	104	0	0	14.3	0	0	0	0	0	0	0	0.711	0	65.2	0	0	0.0314	0	0	0	0	2.27	0.0522	0	0
Linolenic acid	1972.29	2714.04	3653	2143.89	2275.95	1053.83	1206.33	7238.89	2886.1	5473.75	7437.12	2574.45	1313.7	1894.2	2405.91	4348.98	10456.9	6012.65	3242.74	1861.37	4425.93	1517.25	1642.17	2239.28	7992.97	15559	3221.98	1647.37	2135.32	1565.73	2548.77	3430.15	2859.33	1274.47	3282.72	1795.64	2467.47	2640.05	8793.7	2801.6	3884.01	1852.97	4159.49	5273.12	1785.78	3268.78	3879.28	2916.32	4019
L-LYSINE	1241.8	965.452	1038.26	1313.82	1343.22	636.98	817.754	2126.67	754.124	2134.57	698.01	656.191	558.488	938.881	451.103	827.255	860.241	643.269	621.625	453.109	1140.33	1034.48	988.558	977.49	1634.5	2562.45	946.026	894.887	1187.58	685.085	473.374	616.533	866.594	886.109	510.597	997.396	664.426	1018.04	2441.49	817.343	726.471	888.285	1124.26	660.988	855.966	758.959	761.551	642.201	660.729
L-NORVALINE	48315.5	24648	29061.1	34717.8	36266.2	6986.49	31712	51831.1	31509.2	50618.5	25234.8	23929.3	28111.3	41183.7	18691.4	28422.1	39425	30170.9	20969.2	20612.2	38368.4	32039.6	30774.7	21164.4	43101.8	84511.5	25261.4	29994.2	33892.3	28670.3	25439.5	31307.9	26120.9	23266.4	25735.5	39737.3	39265.2	37824.1	110460	39376.1	30969.6	33568.6	44626.5	25432.5	37760.3	26501	32683.3	25928.6	29642.6
L-ORNITHINE	871.481	509.722	391.549	395.655	690.531	242	430.653	599.914	284.075	824.761	197.319	265.45	254.498	263.132	171.338	363.878	265.406	223.291	242.951	310.783	558.879	323.682	303.592	197.706	733.147	885.567	282.698	276.929	176.478	186.382	140.605	180.634	194.781	338.222	152.839	309.194	298.278	280.349	1157.37	282.971	213.764	396.761	369.819	237.992	309.076	259.351	337.35	327.62	147.705
L-PHENYLALANINE	179506	110619	106416	124578	145353	22667.1	113757	260409	91292.1	211883	91815.3	94534	115649	120127	107218	109277	121878	93469.4	103779	91470.1	132475	152884	113341	104922	220260	279848	123105	114638	108920	75615.4	64445	129681	101415	119341	72763.5	159189	124104	111159	376513	114021	131716	144898	122434	96325.1	128370	129275	92336	107771	123905
L-PROLINE	31634.8	34213	30815.6	33634.7	37363	8752.52	51309.2	54978.3	24807.5	57646.3	17533.1	17980.4	31211.7	42310.6	21880.2	31866.3	38120.2	22867.8	20232.8	21912.7	32622.4	35103	23841	33681.5	42300.9	111893	22502.7	25677.4	33438.2	21540.5	45718.5	49782	33375.6	23644.2	23422.7	34038.8	32402.1	32922.9	91629.3	26318.3	24488.6	30744.9	32476	19857.1	42401.8	17362.6	42110.9	33146.1	27687.3
L-threo-3-Phenylserine	91.162	240.548	521.663	51.917	54.0083	154.718	338.324	222.719	121.315	273.241	54.9336	16.5645	14.0106	5.1289	19.6301	290.255	83.9627	29.5128	38.118	17.0653	4.02414	114.561	10.7251	26.9027	54.691	52.079	149.363	85.1738	177.852	80.0284	16.8726	41.9791	106.314	114.319	7.86155	23.8108	74.4235	373.331	225.874	18.1819	208.176	34.0324	71.9038	29.1806	17.7659	149.808	203.899	16.7186	26.4238
L-Tyrosine	6775.81	6070.82	4800	4435.11	9303	1170.31	6100.39	6560.22	4467.96	5573.41	3559.2	4973.31	5512.18	4283.04	3699.25	4431.68	7132.19	4818.14	3692.83	3553.95	4915.62	10002	6656.97	4971.26	8766.86	6689.51	5707.76	5187.5	3147.68	3330.67	1932.19	3851.61	3860.44	9056.51	4405.95	6446.24	3622.55	4139.32	7614.19	3676.1	3104.5	4535.49	2608.66	4288.62	4619.23	2489.45	3024.02	4969.94	4396.33
L-Tyrosine methyl ester	59.7509	25.8438	47.7368	50.7038	58.9615	35.336	187.143	38.6221	41.2812	67.0858	60.9245	49.8308	68.9827	435.683	57.8612	1186.3	62.1238	54.8266	48.4705	49.5675	172.391	43.4672	35.3459	72.0017	96.2107	69.3715	26.1777	28.9708	20.9576	40.7044	57.8989	66.0124	879.969	29.637	59.5047	1345.44	352.547	33.7156	221.637	39.224	55.7221	42.6927	78.7486	42.311	563.378	42.7806	21.3105	159.401	37.9344
MAG	4259.81	7197.18	2905.15	11170.7	7737.71	2828.79	5902.92	27100.5	5777.88	14254.8	7473.57	8131.6	8320.44	3476.62	21281.4	7211.23	6605.05	6150.17	6842.33	5472.71	6955.12	4089.33	5211.42	15487.6	26519.3	37305.5	8870.42	8335.39	3969.39	2245.6	2534.01	7758.16	14406.5	49636.7	5525.59	7058.01	3008.14	11631.7	8767.62	11017.3	12996.7	9135.12	16444.6	11271.8	2835.62	11499.8	5677.25	2994.72	11034
Methyl 2-[(2-methoxy-2-oxoethyl)amino]acetate	260.74	162.878	213.076	199.26	170.031	68.5779	202.124	427.438	171.022	304.327	221.403	176.135	186.686	197.369	249.255	231.996	208.654	196.881	212.892	161.332	209.162	178.326	196.688	156.111	396.727	652.322	220.791	232.429	220.489	180.812	182.195	261.992	226.554	234.576	159.72	251.308	178.763	199.853	1076.47	227.222	407.98	181.271	263.685	242.942	225.163	219.939	211.789	190.483	262.961
Methyl indole-3-acetate	1977.69	1736.78	4961.73	7467.62	658.766	2322.5	323.544	2683.86	1632.03	1928.49	5556.66	4881.91	4266.96	33571.8	811.72	6335.81	2568.74	5157.73	6324.49	3718.22	7448.22	8818.79	6103.62	3458.85	206.687	3789.57	16770.6	9051.76	2875.55	7396.79	10116.6	14638.4	7765.76	1862.19	6688.69	5074.92	6707.59	6549.83	26226.2	8432.43	7260.7	3257.77	8959.3	9146.14	6768.44	7099.24	13343	11124.8	6155.53
Methylhippuric acid	131.045	0	54.6268	254.98	20.9921	59.0785	72.4757	142.888	91.9756	145.291	210.754	101.175	127.562	108.378	113.591	99.5429	207.335	167.996	167.584	116.339	121.923	140.491	103.554	96.0897	161.522	227.017	59.1015	43.0198	74.2134	90.5283	110.238	128.089	54.7757	95.2234	156.764	146.194	82.0482	66.263	407.865	102.057	111.666	106.537	233.453	116.855	146.599	100.494	40.7591	117.011	176.416
Methylprednisolone	738.855	523.485	584.959	1510.68	505.649	25.335	813.36	771.287	145.446	662.106	97.7814	151.567	593.248	126.805	63.2388	259.354	184.081	298.572	96.0832	378.992	293.026	248.764	311.517	242.239	186.24	365.089	2763.16	1720.21	1574.67	1064.05	852.087	2839.41	2142.37	345.601	1357.61	1780.58	1281.37	1325.06	520.378	309.872	467.582	285.632	343.959	1354.39	974.881	1138.14	323.565	1017.08	769.268
Metoprolol	0	167	7700	1260	3810	0	0	271	0	4440	1470	2450	2240	8030	0	0	0	20000	2330	6230	0	0	0	0	2320	9380	135	622	0	0	6.82	5460	0	8970	0	0	0	155	155000	0	75.2	0	340	1610	0	0	1260	0	0
Metronidazole	0	2.74	253	0	0	84.2	81700	60.9	3.2	0	0	109000	7.52	3.72	9.88	5.39	43.8	23.8	0	0	0	21.7	2	2.21	0	21.1	12.2	6.16	9.61	212000	8.9	9.75	12.7	7.74	9.53	0	98.5	0	6.85	12.6	0	1200	0	11.3	0	0	0	31.8	8.78
Metronidazole-OH	0	0	0	0	2.34	3.49	8840	0	0	8.47	0.199	7320	0	0	0	0	5.09	0	2.44	0	2.98	0	3.36	0	6.6	0	0	0	0	22900	2.75	0	0	0	0	7.32	0	0	0	7.27	4.02	50	5.87	2.2	4.88	0	0	0	0
Midazolam	0	0	0	0	0	0	0	0	0	0	0	0	0	0	0	0	0	6180.87	0	0	0	0	0	0	0	161.977	0	0	0	0	0	0	0	0	0	0	0	0	0	0	0	0	0	0	0	0	0	0	0
Mono(2-ethylhexyl) phthalate (MEHP)	90983.1	60770.7	35127.6	69739.5	46394.4	46400	55851.4	118089	51482.4	106931	57693.9	58670	74277.6	31636	79471.9	57150.5	57095.6	59962.3	51640.6	68141.8	65067.6	69611.4	54713.9	55929.8	112795	156896	74052.2	73720.9	81620.4	73268.1	37782.9	76699.9	68651.1	56469.8	68162	47797.5	47582.5	40913.7	135853	39090.6	38248.7	60247.3	126036	66083.8	46172.6	35704.8	34119.3	66926.8	78649.6
N-(Hydroxymethyl)benzamide	20.1748	41.7287	6.37207	0	466.405	0	449.989	50.0584	0	455.401	3.59613	535.653	1104.76	0	6.19439	17.5056	23.7686	103.527	3.90337	15.6825	9.93873	1192.74	8.88992	21.28	0	0	0	1368.14	0	0	14.559	0	0	26.5809	5.93859	0	0	0	252.751	0	5049.25	1175.88	0	0	0	38.5422	0	0	3.9335
N2-Methylguanosine	1278.91	1062.79	1036.09	1611.24	1100.26	263.59	1393.26	2579.53	939.457	1571.95	1424.09	1533.4	1334.3	1683.98	1711.07	946.515	1338.79	1134.24	1119.57	1394.91	1273.7	1358.25	1230.2	1753.85	2659.27	2136.22	1375.66	1262.23	1209.27	977.24	494.899	1575.79	703.65	31.5635	950.496	1380.08	1100.91	1324.6	4067.42	1034.08	1595.24	1271.15	1474.91	1376.12	1065.26	1771.16	1218.59	858.998	1416.95
N-Acetyl-DL-tryptophan	168.737	60.0086	173.479	243.007	74.1741	54.902	120.462	345.294	139.362	310.098	231.09	279.953	254.1	647.621	758.233	1023.22	242.458	172.795	277.378	186.676	248.35	161.721	182.149	139.628	1167.82	584.636	688.394	284.85	144.426	338.332	302.285	479.781	203.002	256.875	140.609	317.142	161.581	124.168	2338.18	257.529	815.619	204.394	396.701	171.881	216.053	251.414	280.729	257.229	298.136
N-Acetyl-L-carnosine	110.355	402.44	347.848	285.842	1278.73	189.017	595.591	512.888	232.951	254.681	318.279	924.926	1444.82	607.604	377.538	413.153	1023.04	422.964	397.133	118.35	1011.72	180.496	107.361	408.333	896.148	571.9	211.519	527.055	365.252	94.0223	397.813	219.307	685.072	310.412	72.7346	384.74	1039.95	190.294	1342.28	614.816	518.304	851.155	338.487	506.397	255.524	100.899	441.265	315.515	450.957
N-ACETYLNEURAMINATE	1263.6	563.38	1590.22	1028.73	656.884	158.023	2471.26	809.85	587.396	3211.58	1147.79	636.801	664.274	645.89	495.323	446.963	1324.91	571.459	54.0153	776.946	357.231	1417.78	778.921	346.525	2888.63	655.852	7743.44	4271.63	4586.48	4668.3	3209.44	11391	3804.05	248.736	3437.61	6109.23	9836.2	6736.28	6611.72	2540.4	3943.45	811.697	1698.17	2239.42	1888.66	2097	2702.07	2276.93	5197.24
Nicotine	501.524	10174.4	122.619	223.686	257.2	100.627	1560.72	6659.9	1495.02	498.536	694.979	584.399	2354.4	645.596	1547.86	681.652	233.302	112.86	151.924	1947.98	113.208	3627.71	115.789	793.876	241.404	1683.79	52.8616	901.523	95.7557	83.6213	51.9742	112.767	61.2897	124.577	55.1795	29.1912	110.498	38.1775	240.839	41.577	85.4012	73.3794	54.5648	36.7541	40.6141	33.563	66.1785	37.8225	24.1367
Nirvanol	19.9753	21.4839	16.3811	16.4151	21.8689	0	28.016	40.1824	3.81126	25.2117	18.2425	21.2168	12.3846	20.1449	3.52854	20.8616	13.99	52.6835	9.419	7.945	16.8913	11.2216	4.35152	19.5674	27.3566	57.6182	60.9156	66.7149	55.1208	14.8487	13.6034	35.2488	36.6682	33.4318	37.8372	53.4203	78.3391	119.838	111.756	35.5272	45.388	65.8761	53.7048	249.081	14.9112	110.809	40.7264	42.9016	22.8045
N-METHYL-L-GLUTAMATE	188.334	192.162	443.69	432.53	139.295	162.162	175.863	299.383	156.349	326.265	213.122	197.388	288.969	233.482	346.118	578.837	184.414	259.32	261.194	259.747	302.866	143.955	210.332	173.94	693.129	624.996	213.134	167.935	312.813	161.39	148.633	289.19	313.877	208.839	332.533	479.21	210.462	208.939	800.023	389.55	431.283	284.937	272.137	224.93	210.057	206.919	225.323	341.491	313.351
Nobiletin	128.132	105.553	37.0047	19.0756	28.8664	22.8953	37.8859	47.699	0	69.4277	33.8316	25.3992	92.2036	42.7066	91.0416	76.4062	40.203	103.208	40.2378	37.3345	10.902	90.5883	144.861	147.883	133.781	37.9238	284.283	20916.2	1312.05	221.557	38.6487	43.5827	56.2893	64.6082	82.6439	19.8121	33.7197	30.8191	126.552	41.8902	49.3626	34.4907	91.7862	67.9478	206.17	12.3081	124.388	14.3335	270.51
Norfloxacin	0	0	0	0	9.14853	0	25050.7	0	0	0	0	0	0	0	0	0	0	0	0	0	0	0	0	0	0	0	0	9.56045	0	0	0	0	0	0	0	0	0	44.977	29.2553	0	0	0	0	0	0	15.611	13.6182	0	0
N-Phenylacetylglutamine	46748.1	1538.6	5754.45	50051.3	2260.38	1977.53	11184	24565.4	5040.15	4266.01	14107.6	1313.7	42731.4	2117.43	5197.29	3874.94	10135.5	21975.4	59606.4	8414.46	22040.7	9892.24	14977.6	20862.2	20374.2	2929.42	6858.18	27725.1	2526.25	4298.31	2537.77	12159.7	15584.4	12275.8	13769.5	7122.94	2742.42	8159.06	46500.5	6098.51	20629.3	2754.69	26944.9	1191.62	23824.4	69417.5	1901.94	1095.63	36245.7
Oleamide	350357	7089.32	4982.86	16728.2	5539.86	983.757	2156.36	38169.6	84875.5	99191.2	8757.76	17841.9	1963.99	5205.26	3666.87	2391.21	8308.9	15073.6	13607	93652	2695.55	106810	1913.58	326401	6937.01	11914.4	9825.21	9238.54	7322.47	2172.71	3108.75	77897.1	1833.76	4996.79	5979.2	7408.25	9217.43	1121.81	66282.6	14080.7	49290.3	7217.49	14239.7	181942	1040.68	2101.38	166056	1287.1	2364.17
Omeprazole sulphone	33.3	8870	0	20.9	0	0	0	10.6	0	0	0	0	0	6.01	0	0	0	0	3.19	0	0	0	0.721	0	145	0	0	7.97	0	0	30000	1.51	0	0	17.2	0	0	0	5.78	1.25	0	0	0	0	8.16	19.3	0	0	1.46
Oxazepam	0	0	0	0	0	0	0	31440.3	0	0	0	0	0	0	0	0	0	0	0	0	0	0	0	0	1.88058	1.20676	0	0	0	0	0	0	0	0	0	0	0	0	0	0	0	0	6893.11	0	0	5.65086	0	0	0
Oxyphenbutazone	58.6926	130.546	26.5095	145.941	105.623	52.3964	115.702	308.878	73.0337	95.7595	416.373	307.918	224.762	27.9863	89.2832	88.4281	126.682	70.9397	141.718	269.614	16.4959	710.367	27.7136	119.115	496.595	3010.38	195.819	240.283	230.574	182.822	135.17	319.96	129.413	1368.94	175.842	166.151	1181.18	113.535	780.295	160.733	123.623	228.412	1070.61	198.549	79.751	91.4508	163.814	256.879	116.362
Panthenol	107.374	18.9564	79.3764	41.3034	51.4596	28.0029	82.9121	282.614	52.3625	74.6737	57.9959	132.028	47.7751	60.6597	48.8388	46.851	30.9848	68.2466	80.1035	204.652	112.294	36.5664	55.9898	47.3526	195.088	277.833	69.2583	22.6132	60.6513	84.716	41.0193	101.361	26.5621	35.937	100.157	110.481	49.2537	38.1128	175.816	82.4945	92.2288	54.1356	107.633	62.3717	55.7857	67.0374	45.9103	79.0647	51.8662
Pantoprazole	332	140	188	7.8	191	74.9	6.9	66.1	45	90.7	46	3.71	861000	82.6	14100	7.31	4.5	883	11	16.2	12.4	0	11.4	31.7	35.6	14.2	985	37	129	0	68.2	15.9	1.59	414	1.8	86.5	50.9	223	225	0.867	61.3	12	0	107	25.1	0	102	61	3.99
PEG n5	861.326	822.037	505.48	1920.78	733.375	471.436	3391.41	2153.03	570.672	813.899	1133.36	750.448	806.615	1245.78	755.045	852.72	446.275	748.029	860.192	742.617	830.788	881.401	460.026	757.334	1337.8	2020.39	3049.66	1722.39	3608.35	4787.95	2461.9	3323.09	2516.84	3462.53	2943.99	1378.59	2787.14	659.181	3039.55	1865.69	976.901	1286.1	1987.68	791.999	1269.47	1221.82	1347.52	1141.88	1214.99
PEG n6	583.334	660.197	409.06	520.501	629.111	315.636	3161.02	1727.37	459.503	556.41	499.469	529.209	617.396	1003.89	589.318	791.968	360.321	520.869	1188.33	463.032	604.204	808.197	441.611	950.683	1165.22	1358.14	878.126	528.913	1202.94	2670.29	694.529	895.871	764.267	786.777	886.58	900.854	701.637	367.213	2035.4	735.687	580.896	596.076	1188.9	496.268	1014.28	860.609	547.474	868.611	748.173
PEG n7	1466.32	1405.65	1140.33	1184.7	1348.95	1012.97	13285.1	5982.16	1580.48	2117.15	1252.62	1830.86	1540.06	3069.59	1957.95	2408.64	1218.26	1440.63	4427.31	1187.41	1984.46	2312.09	239.597	2225.47	3718.62	3510.59	2646.44	778.3	2505.91	7939.04	1566.9	2054.91	1937.72	1579.78	2329.23	2087.31	1831.8	1303.92	6517.34	1960.3	1570.48	1348.16	3607.35	1146.62	3501.89	2874.19	1156.33	2925.42	2227.44
PEG n8	2408	4359.19	1919.45	2145.34	2135.57	1835.91	28409.8	9891.04	2621.34	3261.95	1978.34	3049.66	3034.38	3914.82	3446.18	4487.51	1978.59	2916.88	5991.7	2106.83	2769.6	4022.17	1457.1	3229.57	4940.07	6745.24	3794.63	2140.88	5503.52	11729.9	2251.94	3372.1	2471.08	2766.62	3648.28	3171.06	3029.07	2032.43	10583.9	2954	2525.91	2245.06	5327.32	2279.73	5931.02	4741.48	2066.02	4538.85	3010.82
PEG n10	2943.42	5955.13	1726.96	3157.26	2697.51	2850.6	69854.1	16668.6	2777.78	3640.37	3048.47	3468.55	3277.3	3186.52	4090.57	4675.97	2627.39	3794.93	7073.15	2575.49	2773.58	5132.36	1695.57	3137.68	5995.16	6952.5	3130.96	1986.03	6029.88	9676.41	2671.07	3261.54	2287.34	3240.31	3262.91	3149.61	3727.49	1722.06	8404.54	3114.65	2209.75	2194.62	5183.31	2631.95	5667.8	3257.07	2277.71	3768.57	2379.82
PEG n11	5198.63	11428.9	3332.41	4128.2	5764.1	4453.13	135001	24974.6	2736.27	3872.53	3851.41	4750.88	4795.58	3549.28	8043.91	6857.86	3312.52	5178.85	9916.38	3585.46	2883.88	9207.38	1969.28	4040.57	7700.19	7578.05	4068.14	2448.63	6332.68	11255.5	3290.9	3657.67	2752.97	4502.17	3805.2	4132.73	4869.61	1684.52	8133.65	4170.71	2257.62	2651.54	5576.4	2953.76	6384.76	4455.44	3261.25	4301.76	2161.6
PEG n12	3469.69	9097.56	1278.31	3220.45	2459.64	3633.41	141920	30540.6	2659.96	3590	3979.55	4289.07	4232.75	2722.42	7700.93	6654.51	3190.54	5112.86	9321.89	2485.56	2905.07	9199.08	1814.54	3714.82	8039.69	7505.37	3638.64	1654.13	4316.43	7833.74	2735.76	2933.51	1708.75	4183.61	3459.4	3744.54	3101.04	759.685	6018.66	3163.27	1232.22	3465.64	4960.38	2714	4639.93	3134.84	1967.33	3560.27	1486.33
PEG n13	3295.2	7615.77	1097.36	4293.68	1755.57	2544.97	142659	26150.2	2017.72	2873.34	3444.27	3425.13	3819.31	2676.85	7171.71	6087.47	3214.71	4805.19	7264.73	2731.14	2567.43	8083.99	1577.3	3471.28	6584.17	5374.38	2718.14	1725.14	3603.18	6141.74	2626.46	2857.9	1330.34	3595.65	2741.87	3331.9	4547.1	840.26	4729.36	2951.91	1604.24	2711.46	3442.41	2452.36	4117.57	2042.08	1865.5	2361.42	1445.83
PEG n16	755.592	2277.76	233.649	703.481	323.116	784.417	36107.5	4949.35	495.687	254.897	1043.8	1037.52	1192.8	754.43	2105.31	1635.03	855.676	1193.84	3126.66	1373.14	259.585	2808.81	592.169	1113.62	946.152	690.499	581.076	346.733	979.923	1647.83	579.618	318.418	459.496	1012.43	583.815	722.084	1239.15	89.8381	419.904	337.491	227.862	573.844	233.692	353.27	646.951	269.9	275.834	520.586	345.42
Pentedrone	98.1928	14.3745	13.5974	77.1661	28.2269	42.3645	7.10395	114.903	22.2224	98.2522	33.6973	24.5179	39.4904	41.4733	18.9177	29.5467	24.1535	41.7828	37.4786	6.49609	73.2787	12.5662	39.9162	36.23	97.1494	105.499	28.7953	50.1794	80.6735	63.2407	27.5791	49.3583	52.2062	28.8001	43.1249	58.1583	27.308	54.7159	45.2809	71.6773	53.732	57.1566	87.3889	57.2593	48.2668	61.8837	46.6677	60.5215	43.134
Phenibut	31.3443	46.9735	74.8352	28.1708	122.511	70.5259	284.741	40.9722	110.833	106.266	87.8008	64.8682	69.7867	74.8998	54.5484	95.9074	127.241	36.1855	153.118	55.8496	48.8305	63.0039	8.105	55.6602	16968.1	30.4251	56.976	24.735	38.1296	42.9513	75.2979	58.6194	148.015	59.646	83.0817	57.0557	51.1109	100.638	75.0155	76.5318	58.1838	68.6674	28546	63.5055	89.3295	59.2657	59.792	75.5583	79.4562
Phenylbutazone	5.83642	2.15645	1.48574	54.3241	8.97005	9.1092	0.491554	5.58117	1.82045	3.55882	7.17251	10.716	11.9336	2.78095	3.72932	0	0.934859	31.0082	5.63964	2.08992	34.3308	5.82618	9.93583	7.19329	4.00926	20.3207	27.6943	87.8454	4.2599	3.16911	10.6421	36.0111	10.7915	10.0695	0.84887	16.3483	2211.19	10.0032	35.3223	44.9009	0.178416	16.2839	2.48874	141.659	36.0459	14.5377	8.31414	120.121	45.7025
Phthalic acid	12.8498	4.29457	2.15742	5.33188	2.51613	2.44584	0	21.4615	2.58191	5.43543	0	0	3.19979	0	6.36312	0	0	26.8745	0	0	13.8153	0	3.62791	4.36201	7.19061	214.506	4.59499	7.25436	7.27115	8.0113	0	12.6392	3.21342	0	10.8544	6.0728	3.30436	0	6.01499	5.70487	11.2353	3.81991	8.18189	5.99757	2.16795	3.25894	2.45318	0	21.7521
Pindone	18.6602	0	8.53405	0	0	0	0	30.4825	0	0	15.536	0	0	11.6919	4255.82	12.8474	8.56374	22.032	36.8489	24.0641	14.8126	0	13.5849	21.8072	120.764	21.1118	19.6323	29.7414	9.59568	0	0	14.6646	14.9495	0	45.6604	28.0638	8.83762	10.6348	24.8908	31.0742	16.3468	10.3948	35.9865	19.628	21.1645	19.8738	6.21876	23.8478	33.0409
PIPECOLATE	4693	2952.14	3003.81	5297.76	5343.87	1398.25	4014.58	6507.61	5719.8	6803.44	4679.52	2340.92	4641.74	5315.63	3097.26	3036.38	8527.02	4075.51	6822.32	2898.21	18870.9	5881	4008.12	5642.65	6129.12	8808.62	6766.37	8840.22	5188.9	3464.44	4654.15	6259.59	3513.12	4038.65	4507.07	6528.83	6084.02	3073.46	24629.6	8277.42	3641.82	4740.16	10373.2	3450.76	6536.02	4725.68	4220.21	4491.65	8246.66
Piperine	37132.8	2093.87	2936.91	219.034	2893.55	30868.9	2797.63	12318.3	42598.3	12484.3	624.276	15816.3	2579.74	459.614	75.095	11112.2	29332.6	2466.73	28.1253	1729.41	8141.5	480.98	27027.6	487.744	1694.66	40228.4	1266.23	1824.57	2764.95	1789.39	87867.2	196.057	1145.57	346.078	32876.6	31016.2	6085.21	13222.9	20982	21772.8	323.645	4904.86	17695.3	2406.96	320.098	697.082	3135.36	13288.9	1067.99
Piroxicam	0	59.4	0	0	7.11	0	356	0	6.74	698	9.77	24.1	233	7.17	0	0	47.6	6.62	29.7	0	0	0	12.8	100	105000	0	13	7.55	0	0	0	0	16.1	20.5	24	20	7.77	0	0	0	0	0	109	0	7.22	0	0	0	0
POPC	225756	384830	222009	556955	407330	296304	473807	10219.7	291239	2826.4	408848	354362	310882	297405	440336	273368	189618	387112	280419	284089	229215	255433	300990	313603	1830.51	3996.04	478085	240521	446197	321934	234420	389597	389229	326432	321155	154777	233363	219795	20278.1	196529	122830	438783	327453	244133	192807	264488	336972	672762	294960
Pregabalin	0	0	0.0895	0	0	0	0.00687	0	0.119	0	0.0211	0.206	0.00322	0.0108	0	0.00796	0.0117	0.0135	0.0313	0	0.203	0.119	0	0.123	0.406	0	0	0	0	0.00683	0.0376	0.0193	0	0.0196	0.00795	0.000544	0	0.000105	0	0.00118	0.0376	0	0	0	0	0	0	0.056	0
Progesterone	370.855	281.871	169.624	249.511	169.689	6.08296	133.064	320.371	13.9922	187.939	7.80868	38.647	38.2793	9.38407	0	64.1104	25.9232	22.9974	26.2604	76.9973	61.1581	32.7461	99.4004	51.2099	78.758	73.3896	372.477	269.818	217.925	201.691	115.006	354.974	334.47	93.6017	408.682	243.146	256.225	47.6338	0	33.8115	12.8418	57.3847	888.222	939.398	252.684	1688.13	6.3908	154.759	145.021
Promethazine	0	0	0	0	0	0	0	0	9.61763	0	0	0	0	0	0	0	0	838.054	0	0	0	0	4.74214	0	0	5237.62	0	0	0	0	0	0	0	0	0	0	0	0	0	0	0	0	0	13.5769	0	0	0	0	0
Prostaglandin B1	1729.27	628.575	741.28	1996.07	1117.38	99.7426	784.668	1392.16	541.541	1575.87	208.189	233.7	1608.27	277.924	230.11	660.354	239.303	413.422	279.472	469.305	591.627	396.45	581.696	450.441	538.428	1240.96	4565.02	2792.22	1882.96	1576.34	1038.79	2807.8	2612.25	855.919	2098.39	4109.8	1624.6	1908.34	1531.93	660.697	568.073	757.266	904.006	1601.62	1348.04	2167.55	556.449	1530.16	1410.37
Rabeprazole	0	130.539	0	0	0	0	0	0	0	0	0	7.66357	0	22.522	23123.8	0	0	0	0	5.76423	0	0	0	0	361.325	17.0156	22.0761	0	0	52.1179	0	0	0	0	0	0	6.97085	0	0	0	0	0	0	0	0	0	0	0	0
Ranitidine	0	20.3923	4.89352	46.6033	15.9073	10757.9	63718.5	25.556	9.64198	0	0	0	0	0	0	2649.25	0	0	0	5.80618	6.04187	11.6894	6.5441	0	0	0	334.813	100.829	116.32	61.7747	50.0246	1750.72	99.409	15.4744	15.695	52.3295	112.641	403.968	136.979	0	196.957	18.7817	15.4684	0	16.4274	17.1553	161.778	0	5.37071
Ranitidine N-oxide	0	0	0	0	0	3560	16700	0	0	0	0	0	0	0	0.345	857	0	0.438	0	0	0	0	0	0	0.947	2.1	0.694	0	0	0	0	274	0	0	0	0	0	0	0	0	0	0	0	0	0	0	0	0	0
RIBOFLAVIN	760.247	172.508	487.381	149.333	108.014	0	165.359	289.397	33.6179	74.0767	46.9789	254.499	358.144	27.69	281.293	43.5892	49.4676	0	167.861	72.418	85.5748	557.403	0	67.4968	39.7465	300.1	648.583	0	206.341	425.157	0	8.8562	8.5067	432.599	0	869.082	0	13.1805	262.054	219.391	60.4201	270.555	566.75	745.869	242.212	293.111	65.6317	12.3983	0
Risperidone	107	821	504	102	40.1	143	9760	1600	0	74.5	128	81.1	79.6	0	291	297	106	81.6	52.8	36.2	0	486	118	18.5	96.1	60.5	56	55.5	22.4	87.5	60.5	0	83.5	981	4.37	0	165	47.5	139	20.2	0.384	97.7	13.1	0	0	36.4	28	0	0
S-Adenosylhomocysteine	1126.41	674.864	1118.37	2083.74	390.634	407.654	7.06936	78.8718	759.259	1335.01	566.738	1087.7	1426.91	1915.38	1399.04	178.467	1004.87	1394.01	19.2648	804.81	1155.98	49.7838	1111.56	961.064	350.327	2383.33	94.1483	1510.71	1522.52	861.945	682.858	1450.88	1594.82	100.914	621.3	1871.18	1271	1503.41	6399.73	1974.79	1770.71	9.28096	734.066	141.961	947.66	403.236	1013.24	667.883	1143.68
Sebacic acid	232.819	69.3524	94.4499	217.915	70.0861	100.521	457.481	367.489	122.586	226.238	174.904	110.763	258.4	135.561	115.819	179.105	105.068	187.502	167.529	198.659	170.402	242.285	179.899	126.765	240.677	521.014	272.301	213.056	412.911	586.533	275.899	374.63	257.181	214.631	290.648	272.436	181.309	152.168	1028.12	336.242	236.657	188.234	360.611	195.793	316.716	419.731	144.171	232.551	224.988
Skatole	0	191.644	0	0	0	3.33142	470.289	121.448	0	0	0	0	9.04276	0	17.4276	25.3507	0	0	0	0	0	38.6643	0	0	0	14.5758	0	24.6131	0	0	0	0	0	0	0	0	0	0	0	0	3.99976	0	0	0	0	0	0	0	0
Sphinganine (C17 base)	3388.55	1160.61	1087.94	1996.83	993.608	1597.43	862.155	4847.06	835.625	3523.1	956.509	937.373	1287.08	999.775	1221.89	1072.6	1062.42	1450.93	1218.07	1180.45	1742.45	1192.63	1216.3	977.156	5008.86	7681.95	1529.39	1568.68	3127.49	1595.09	1237.59	2380.66	1480.29	1784.47	1230.35	1907.14	1210.23	2115.43	7050.28	1648.25	1788.52	1683.38	3591.57	1775.36	1746.04	2205.65	1532.51	1552.92	1711.91
Sulfadimethoxine	21	6.37	5.63	0	0	0	15.8	0	0	0	0	0	24.4	13.3	2.41	0	0	0	10.8	0	0	29	29.4	0	27.6	0	0	0	0	30.3	0	0	0	0	0	0	0	0	0	0	0	0	0	0	5.81	0	152000	13.5	0
Sulpiride	0	0	0	0	0	0	0	0	0	0	0	0	0	9.29519	5056.55	13.0344	0	0	0	0	0	0	0	11.5614	0	0	0	0	9.06861	0	0	0	0	0	0	6.18434	0	0	15.0023	0	0	0	0	0	0	6.81526	0	0	0
Tangeritin	79.784	42.2454	16.8253	29.1041	96.0688	13.2064	65.1475	48.0483	32.2634	26.2283	32.4832	65.0631	48.415	7.6441	74.8236	64.0136	31.5005	31.8313	26.7948	38.6495	39.2689	39.548	65.4078	55.5654	54.2659	45.1772	71.9292	2812.85	145.431	91.9769	23.7689	50.9781	26.8197	33.9408	55.2279	21.4222	20.263	36.9554	23.6573	45.0169	55.0504	47.3126	67.2232	45.0118	71.5992	33.6334	101.093	38.4846	77.8097
Tetranor-12(S)-HETE	205.463	241.383	87.011	167.208	145.769	90.5582	96.6652	377.03	1199.7	417.127	112.449	120.151	1419.4	90.4903	113.527	633.956	154.187	161.006	340.56	256.186	291.688	171.12	131.701	212.595	319.018	606.976	290.03	388	286.297	184.364	101.24	201.663	123.038	226.267	135.228	458.363	98.0279	236.976	1120.89	175.374	169.366	220.15	350.127	329.18	154.269	471.743	278.212	362.559	172.675
Theobromine	71.6821	1205.12	5366.16	3144.08	170.809	1423.62	1719.03	220.561	212.776	3417.09	350.316	1101.26	1556.9	3565.55	7575.42	5589.22	518.432	1325.85	2838.35	2712.05	4401.13	21924.2	1198.44	533.304	7091.33	618.602	2707.21	201.362	531.873	211.99	151.41	2203.46	1551.87	2257.4	4530.9	5189.13	1411.84	464.992	151.627	5214.65	2070.45	2606.32	805.572	548.95	714.389	666.076	682.794	2504.76	2708.47
Tinidazole	323	35.3	0	187	129	175	369000	210	77.6	29.1	53.4	292	493	50	271	36.9	119	0	4.48	32.2	109	132	43.4	40.5	54.4	75.4	19.5	1100	267	424	544	152	67	311	39.6	0	246	47.2	2630	198	13.3	427	404	92.1	1.71	98.8	0	3.72	328
Torsemide	56000	20000	0.662	5020	2220	0	509	0.504	17900	0.0657	0.34	4.47	126000	3.15	0.025	0.626	521	3120	1.14	0	0.691	0.234	23400	3440	2.4	6.08	558000	2780	68.3	177	29.9	0	4610	3.67	0.12	136000	1.58	2.19	8.9	0.718	0.244	5.37	0.635	2440	0.175	0	3060	0	15300
trans-3-Indoleacrylic acid	46028.6	32384.9	24691.2	44414.2	45136.4	6198.02	41278	55848.6	42849.8	71694.5	32836.6	29673.4	41993	48167.6	33954.1	29067.3	51372	23336.6	37596.3	31133.2	49562.3	43429.6	42992.5	38220.5	64369.8	60835.4	40287.4	47506.8	41350.1	23954.7	26740.5	41090.8	30172.3	34267.1	36804.8	49488.9	40102.4	43825.5	116703	50146.5	35825.4	43609.6	39310.6	30156.7	42990.7	44050.7	32434.9	37755.5	32890.4
trans-4-Hydroxy-L-proline	285.599	209.418	130.819	257.802	201.63	39.6609	1624.39	2908.11	162.188	462.085	225.512	130.763	173.805	214.884	144.951	212.711	170.212	127.624	304.686	1513.05	2016.99	1155.83	1183.93	197.306	2032.38	1905.7	1074.72	2061.19	2036.57	1605.24	1233.28	1433.02	1585.92	1129.33	1475.91	2038.24	143.066	257.779	438.158	158.864	273.241	1815.81	177.847	251.374	200.943	253.494	200.656	397.007	204.163
TRANS-4-HYDROXYPROLINE	681.242	378.975	457.312	594.933	455.345	192.159	479.304	909.718	372.304	691.939	478.996	367.407	471.013	568.697	462.317	460.013	464.443	446.285	508.297	411.592	561.874	427.767	462.297	437.395	905.787	1112.41	574.494	510.71	536.671	402.074	371.716	511.327	523.265	518.456	381.46	582.182	426.084	435.042	2025.85	544.378	915.619	478.582	674.317	522.414	556.824	580.077	560.65	601.735	487.483
Tributylamine	176.039	14.8811	69.694	114.472	57.3118	84.482	123.536	295.339	101.423	235.282	84.9428	143.2	132.544	164.289	136.518	104.767	105.161	121.033	142.559	111.24	200.686	105.177	50.8823	103.734	312.603	555.692	98.0554	23.0715	76.8575	143.159	134.745	177.017	61.3939	115.067	137.085	183.586	97.8134	47.7211	576.551	167.603	94.0106	139.157	272.366	135.653	139.426	137.979	74.7694	170.527	90.2463
Triphenylphosphine oxide	2951.05	822.176	856.941	1691.3	590.707	1276.65	1389.56	4352.78	1205.83	3154.73	868.002	581.728	2241.65	1171.54	1162.6	699.396	1567.95	1593.78	1721.51	1599.1	2430.5	2105.45	1617.68	1814.24	4259.68	6370.76	1505.98	1228	2988.71	943.079	1415.07	2965.83	1284.22	2116.19	1466	3011.93	1195.71	2819.68	6905.45	2997.59	2699.55	2172.7	3555.84	2354.2	2667.3	2571.51	1251.82	2350.06	2363.33
Trolox	143.358	72.672	106.607	69.9197	138.976	30.3743	68.4954	154.943	143.255	199.185	148.24	98.1607	125.067	143.099	102.664	321.863	70.1077	102.149	64.2254	85.6369	189.55	55.9046	72.5722	142.4	178.676	301.108	147.426	68.192	68.2216	1051.77	69.0854	231.521	81.9407	65.0899	106.372	155.557	60.2797	64.8112	709.087	225.612	184.293	110.433	211.177	130.911	131.966	161.894	115.535	91.7803	158.19
Uracil	441.874	416.963	268.251	526.55	562.713	160.695	376.393	673.454	386.736	612.173	502.914	248.334	269.083	444.085	376.204	424.575	311.882	422.34	364.02	363.549	520.585	255.512	336.087	536.474	518.955	1320.52	449.042	516.619	440.791	404.479	337.283	439.912	488.134	482.935	359.217	341.774	361.841	538.33	1017.48	395.815	491.041	501.483	676.551	431.132	265.433	566.069	555.946	380.248	358.269
Urea	1866.54	732.238	1294.67	1988.05	1857.52	77.8089	1135.19	2271.5	892.388	2755.16	1301.81	505.751	1519.94	1361.38	1543.88	1007.27	1363.48	1598.18	1148.23	1284.43	1203.86	1480.24	2195.95	1508.17	4711.48	4993.17	1777.82	1051.21	1007.64	308.095	635.692	1486.32	514.124	442.643	341.359	1689.51	1038.35	968.571	15017.3	1577.15	2155.81	1476.48	1917.96	1225.08	1818.68	1949.02	1547.86	563.286	1207.13
Uric acid	53837.5	35986.6	30426.8	35632.8	55901.1	18171.6	36594.9	34354.2	32913.2	53665.4	36440.6	26467.1	50975.5	47117.3	38110.9	39194.9	56973.5	45384	39243.6	36411.8	49273.6	42656.6	51923.1	38389	70282.3	82875.8	34980.1	37727.4	26926.5	14136.3	8392.9	19331.3	29003.9	29508.1	15919.3	30578.1	13965.5	29763.6	134116	55379.3	37558.3	37375.5	19433.7	24709.3	24458.2	35522	42247.2	24617.8	36730.7
UROCANATE	958.666	6107.86	469.42	1118.46	899.81	1702.07	20254.2	9796.25	329.735	700.707	830.181	754.822	861.268	400.95	1506.28	2330.49	754.507	871.799	942.447	693.545	350.968	2935.03	495.419	358.563	1866.54	1319.98	1848.98	773.075	3390.95	5065.54	468.23	630.367	507.67	645.59	667.344	521.479	937.257	100.572	1849.96	273.612	565.896	662.68	2129.19	260.379	440.978	2611.64	628.293	979.112	429.672
Vanillin	38.635	15.3469	51.5161	69.7039	31.198	45.3025	121.25	84.7249	81.4589	67.4802	100.078	85.2331	82.2432	92.3955	81.2563	41.2052	87.1978	110.547	94.3659	54.911	68.2301	72.1917	36.0398	70.4611	99.6695	134.741	115.389	37.0153	63.9851	146.892	157.424	144.458	136.296	125.008	160.827	117.456	138.205	73.7073	224.76	158.155	96.3277	113.549	112.671	143.923	117.653	106.273	77.1998	122.749	99.5986
Varenicline	0	3.3488	0	0	0	1.69715	9.57404	20.2635	4.37845	2.25818	1.73341	0	1.79699	69.645	4.74494	13.2319	3.67737	26.2388	3.03119	0	0	1.10422	7.77612	8.31037	27.0382	0	54.2022	245.96	21.2788	40.0977	3.61931	0	0	3.48145	0	7.40353	9.50051	1.69794	35.8958	0	3.62206	6.09669	13.1207	2.90295	41.3689	0	0	0	34.0388
Warfarin	3590	47000	82600	31.6	74.7	72200	614	1330	2.32	180	46800	140	9350	75.2	30.2	111	156	121	6400	64100	14.5	93.9	81900	6.9	376000	606	9.41	5.62	30	11.8	1.38	199	20.8	60	2.14	9.13	22.5	13.3	425	14.9	22.8	101	28.1	103	28.3	40.5	41.9	9.86	2.37
THREONINE	361.193	387.392	306.67	421.838	425.265	105.465	547.459	520.924	265.389	260.324	248.689	211.766	270.524	263.408	230.284	376.874	277.203	262.3	259.597	266.05	311.546	414.552	218.544	285.442	323.167	375.989	458.611	517.674	433.341	419.696	299.951	356.831	417.127	622.165	429.815	379.049	309.687	334.157	711.151	305.449	402.802	619.271	390.8	406.457	402.434	370.48	377.276	501.867	361.325
OROTATE	431.749	381.112	204.81	396.513	716.176	0	0	0	270.637	262.607	337.356	122.176	468.76	437.457	198.683	383.666	210.732	129.851	1339.26	0	0	0	0	0	0	0	0	0	0	0	0	0	0	0	0	0	317.566	254.106	594.075	499.751	245.279	0	392.788	599.437	284.559	503.982	329.231	424.328	240.323
THEOPHYLLINE	242.997	229.725	774.894	783.255	113.957	377.491	136.803	235.589	179.002	1227.84	314.791	402.238	467.9	810.418	2308.92	1476.27	303.772	331.831	620.65	512.861	1263.24	155.126	234.241	194.91	3209.04	475.842	385.577	348.176	505.66	418.203	371.108	863.417	499.421	848.14	878.873	1580.39	567.685	1134.27	1345.67	1577.03	994.962	607.175	635.953	247.523	549.848	294.207	552.635	719.904	921.219
HIPPURATE	23210.3	1273.87	2072.55	16891.3	5549.09	2816.74	768.736	6353.98	479.209	1244.75	4223.85	620.494	19473.8	9423.6	1724.83	5450.88	948.882	12054.5	21926	3463.39	1788.22	5508.53	4761.33	1591.92	1419.8	14421.4	12224	5717.41	3193.6	2785.81	10331.4	11763.8	4142.52	4069.79	2553.44	8593.43	2661.96	2648.9	8292.86	2164.01	19747.9	3811.38	11514.4	747.35	8325.54	1237.38	2139.66	2643.69	5920.71
Cannabidiolic acid	4204.17	3526.08	195.704	4681.41	3272.41	1723.36	1560.02	15345.1	8693.88	18175.4	17927.7	7057.46	24185.9	10515.7	7708.35	28012.5	1179.3	6842.96	12693.9	16038.3	54.5101	302.21	37939.4	8030.52	19957.4	9559.45	23516.2	9173.83	260.782	3202.78	1987.91	20750.9	5680.25	203.652	5660.86	24386.4	377.837	8894.67	83840.2	183.562	1109.99	41.8663	1088.89	19022.7	122.557	6756.76	9907.49	207.68	27349.3
N-ACETYL-L-ASPARTIC ACID	1073.17	694.502	997.414	1126.39	1009.16	342.334	868.294	1013.48	788.114	998.636	820.638	876.787	835.469	855.804	641.126	992.318	1144.99	1318.27	1301.43	960.722	809.162	928.163	934.869	1503.24	1526.21	1204.25	1733.35	1322.26	778.231	647.333	654.656	832.667	813.774	1158.7	620.222	913.209	628.043	614.684	1675.52	730.872	909.247	672.487	801.308	669.798	902.766	966.001	967.072	724.968	860.261
Warfarin.1	10500	213000	359000	40.4	38	217000	41.4	41.1	73.8	72.7	265000	69.5	77900	91	437	69.7	85	29.4	53700	334000	24.9	57	318000	148	375000	40.5	55.4	40.7	46.8	43.3	42.7	32.3	39.4	38.5	30	38.6	33.2	39.7	36.8	17.7	33.5	31.2	43.7	34.1	38.7	44.4	35.8	42.8	34.3
2-{2-[5-(Ethoxycarbonyl)-2-morpholinoanilino]-2-oxoethoxy}acetic acid	213.853	528.843	365.892	556.88	561.77	117.436	741.618	65.1103	794.504	1072	775.55	824.826	698.572	1172.56	257.665	176.156	1349.3	110.23	209.643	484.479	419.897	786.74	697.84	336.476	503.39	55.2661	4936.52	6339.72	3622.68	2640.83	3176.97	4433.26	4083.49	114.545	4743.67	4945.96	5241.96	7352.89	3152.39	4854.98	3675.27	1611.26	1799.93	1867.76	2985.16	1564	3059.68	2510.07	3121.3
Pseudouridine	5756.43	3342.22	4733.25	5566.78	3960.43	1011.81	4620.18	6216.13	3074.52	4302.11	4386.09	3261.72	3705.77	4869.29	3248.26	4343.49	5239.37	4825.49	3862.57	3451.27	3426.52	3289.71	5266.24	4994.9	6304.06	3583.17	6122.53	5453.14	4520.41	3332.3	2320.32	5118.07	5283.32	6274.27	2925.17	5959.07	3679.85	3925.26	10819.8	4462.15	5745.22	4158.21	3763.96	4944.25	3910.52	5418.74	5511.59	3372.12	5368.3
16-Hydroxyhexadecanoic acid.1	12961	14900.5	13767.2	26571.2	21510.2	7307.99	21397.6	35277.2	20651.4	20788.3	30790.3	18198.3	13869.6	19538	18056.4	20099.9	16993.5	17456.6	20320	23532.8	18818.5	17260.1	19534.7	24285	21233.1	27541.3	54316	23509.6	16986.2	18679.3	15722.4	23075.9	39947.4	41369.7	23807.1	15985.1	20548.2	19996	29902.3	21854.8	24103.5	22836.8	18849.8	27329.8	13753.1	23547	33452.5	12180.7	32225.4
N-ACETYLNEURAMINATE.1	1949.29	1635.05	1491.93	1209.71	1158.78	699.809	3617.03	2342.1	1212.8	1300.32	1654.65	1283.24	1753.96	1034.62	1216.5	1495.26	1869.17	1309.74	1035.11	1492.05	622.672	2593.53	1582.86	1435.61	2659.13	1100.64	7731.07	2396.8	1566.78	1562.48	393.59	2610.85	2892.18	1849.52	1768.9	2728.46	2980.4	2735.38	2121.55	1644.03	1995.32	1522.45	813.528	1952.25	1328.96	1980.63	1807.08	1718.12	2469.51
4-Nitrophenol	1000.17	926.615	788.18	1557.4	801.045	1029.82	2052.59	1418.04	1441.91	1500.3	1153.62	1339.79	1449.86	1274.91	1379.85	1026.23	1003.33	1267.1	1148.48	1311.73	1210.66	1287.26	893.8	1274.39	1234.87	1425.64	1175.68	864.778	1024.82	1667.91	1530.09	1447.18	1194.38	1121.47	2250.36	1193.96	1215.82	864.2	1075.81	1392.93	980.059	1021.11	1306.19	1157.97	1425.35	1338.73	828.095	1235.61	1125.41
Furosemide	10.8765	91.3723	8.80048	0	3.73201	171.315	2.04178	1847.06	0	228.219	3581.59	646.106	2.38029	3751.04	281.42	91987.5	19.023	2.31975	10053.1	2059.98	5.90209	25881.1	11.3073	0	1491.79	64.6556	117.298	0	14.7072	0	0	1768.86	6.08124	32373.1	1511.43	20.9142	12.6217	785.273	74011.5	21.1155	298.819	2.04648	19.0428	5.03675	2.58776	6991.6	2.34152	3.08255	8.31165
2-Amino-3-(4-hydroxy-3-methoxyphenyl)propanoic acid	325.714	378.774	367.381	325.626	239.278	93.912	211.021	307.513	180.103	238.042	305.461	228.682	352.148	226.44	269.63	257.628	271.194	348.025	280.264	270.388	411.383	371.832	286.035	249.029	390.868	369.026	341.657	338.513	498.016	164.567	200.513	356.966	366.51	549.834	218.474	659.824	215.298	190.837	428.121	318.62	342.17	186.052	151.931	325.891	198.014	282.689	305.578	297.093	240.718
2-Naphthalenesulfonic acid	487.391	535.379	363.465	233.7	468.014	504.192	1492.71	769.314	382.823	344.476	293.904	802.424	613.116	625.541	531.151	657.213	411.549	359.137	618.865	602.213	608.951	677.066	436.381	337.799	329.138	302.654	7223.32	1856.72	7031.9	12664.4	579.72	1732.76	826.859	747.049	1573.37	957.753	1162.4	187.984	1007.05	469.072	1093.71	874.986	2754.89	288.767	572.187	5833.23	664.588	1835.79	998.719
D-PANTOTHENIC ACID.1	2845.66	5801.32	2640.52	4769.99	4481.92	1158.53	3552.27	3548.98	2801.63	3896.36	4204.67	2349.98	2454.65	3494.04	5585.11	5264.29	4481.78	5207.36	3874.21	3241.33	2591.53	2937.12	3869.62	3283.52	3026.86	8851.56	4401.79	2382.53	3946.07	1728.71	2142.71	2998.21	4025.78	5069.41	1728.92	2633.19	3149.64	2807.23	5402.22	3274.71	4375.38	3311.19	1635.12	4949.99	2313.58	3915.81	4902.96	3404.09	3616.7
3-Methoxysalicylic acid	4539.38	2580.5	472.497	3556.41	3114.61	2191.56	1562.46	1095.85	1175.28	891.022	1110.71	512.582	8407.06	1278.84	1456.29	4944.26	4340.89	1792.72	1599.85	1942.37	1137.67	2272.23	1799.89	679.15	2545.18	1261.4	2735.03	1136.45	1327.46	1520.92	1271.99	2413.14	2718.47	1559.4	708.427	1921.52	1495.46	566.181	4724.71	1821.44	1564.27	896.357	1568.19	2138.25	2284.33	3974.89	1853.09	717.54	5195.12
KYNURENINE.1	448.937	450.666	263.709	525.136	378.254	104.366	569.359	337.718	392.587	509.846	505.465	279.046	521.43	468.767	289.843	380.296	576.145	280.68	402.473	344.833	298.775	619.999	760.032	494.667	573.134	379.358	487.62	536.714	497.965	257.262	220.403	304.949	488.988	652.369	235.089	761.521	359.935	335.276	782.017	443.375	474.457	254.309	246.977	276.143	337.655	452.442	346.195	287.738	716.795
L-ASPARTATE	2489.19	2773	1681.67	1982.97	3154.13	2211.9	2586.68	2300.45	1890.4	1874.55	2296.78	1609.71	2391.52	2012.14	1564.24	2105.77	2377.41	2189.1	2900	1723.38	1308.83	2163.23	1956.2	4522.97	1546.3	1095.68	3084.61	2773.12	1716.28	1334.68	816.794	1454.09	1975.79	1597.5	1599.91	1699.64	1723.48	2091.54	2591.03	1951.08	1853.74	1492.53	1785.96	2114.74	1987.54	2212.2	1801.62	1799.21	2088.86
L-HISTIDINE.1	1980.34	1835.43	1678.44	1846.65	2298.02	766.299	1739.69	1904.17	1555.6	1656.72	1230.89	983.384	1362.91	1797.77	1326.06	1868.63	1892.78	1594.32	1652.95	1407.56	1802.15	1943.71	1655.39	1701.66	1497.85	1594.23	1340.59	1223.52	1223.23	976.396	789.993	1209.45	1175.78	2062.78	1190.45	1139.2	1394.96	1312.11	1350.75	1289.1	1349.79	1962.48	1242.05	1235.42	1757.08	1477.97	1740.14	1417.92	1306.29
N-ACETYLGLYCINE	834.915	371.812	694.858	547.453	559.347	202.651	652.74	902.058	340.27	599.55	531.584	320.141	390.368	357.458	391.67	313.231	656.565	540.888	408.636	596.701	369.408	449.475	727.444	720.13	539.068	1073.87	561.014	566.006	537.293	505.045	378.988	391.178	482.855	573.84	373.734	665.351	347.104	395.924	1279.96	520.263	3070.31	703.809	704.846	894.98	899.771	1400.52	723.401	486.893	1250.92
Phenylglyoxylic acid	758.389	551.186	668.594	990.016	694.693	584.321	758.131	822.419	561.744	774.419	924.47	701.873	791.456	764.274	732.635	843.237	1152.94	1002.63	775.584	639.363	976.043	843.913	848.058	681.009	1090.83	1201.34	1012.97	938.671	1103.8	1008.31	1072.8	1082.62	1000.34	1004.97	901.147	1207.03	1034.68	1071.79	1370.43	1373.96	1157.65	957.917	1101.51	1062.37	1130.68	1059.16	1095.54	1032.95	1137.87
L-GLUTAMIC ACID.1	14684.8	9477.34	15685.1	5522.53	14108.4	4330.73	19022.4	14591.3	7209.66	15162.2	5281.68	3932.2	7539.25	4111.55	3677.29	8222.61	12538.6	9976.14	3211.55	14904.7	4111.75	21147.4	10557	5859.84	16185.5	8039.82	18043.8	8533.19	7770.37	7329.39	5167.72	13738.9	11369.3	20381.5	8598.43	10161.9	19650.7	6868.04	5547.47	4647.1	6734.82	10522.2	3260.84	11112.8	4376.4	8048.56	4401.54	7723.26	11712.3
Torsemide.1	42000	22400	7.73	4520	2630	0.418	1030	25.1	16200	1.18	3.12	2.07	80100	0.948	0.0566	0	459	3100	0.538	8.18	0.652	0.3	21900	3390	1.46	1.44	351000	2770	59.8	162	27.6	0.00342	5520	54.4	0.256	68900	1.68	1.34	2.42	0.0289	0.259	26	0.79	2360	6.62	0.0369	3870	5.97	13900
DIHYDROXYMANDELIC ACID	56.9011	76.4576	58.2389	152.416	621.474	37.0847	155.876	62.6444	245.063	185.049	97.5264	34.8763	71.6279	82.5684	89.3745	117.981	365.318	31.6271	196.105	186.886	382.184	90.7691	205.791	25.911	329.929	647.657	80.9515	96.709	555.811	101.219	46.1928	64.0616	34.928	497.226	31.2082	1696.51	86.2969	69.3757	1372.92	114.2	118.238	56.5607	61.8677	1004.92	53.3867	225.779	123.263	119.882	63.2612
4-ACETAMIDOBUTANOATE	1326.72	1392.62	1267.1	1883.28	1373.58	839.737	1435.43	1710.78	1084.19	1182	1379.17	1181.68	1843.49	1443.76	1456.07	1467.82	1804.3	1088.3	1489.92	1414.11	1309.97	1662.32	1864.33	1242.89	1748.51	1105.94	2025.93	1584.49	1040.36	867.029	950.571	1009.84	1871.08	2097.02	794.405	1325.36	916.278	1079.71	3086.88	1122.83	1271.89	1098.46	886.923	1033.01	1023.51	1106.34	1316.34	1127.32	973.13
XANTHINE	4849.49	8013.43	215.613	3170.02	11991.5	828.063	8101.84	4887.83	5221.52	7595.98	3631.11	6238.88	3210.78	3108.09	2774.3	4006.54	3969.31	2626.06	4280.03	3648.1	3422.4	4030.81	2907.08	4234.53	7936.36	5445.61	2832.17	2609.77	1360.52	3735.6	600.028	828.817	3346.81	1485.9	1687.41	2003.75	1394.85	10832.9	4381.93	3258.37	3221.68	8630.33	3068.13	6671.06	1566.92	6924.49	4069.03	5896.51	4213.22
6alpha-Prostaglandin I1	9781.73	8273.66	9874.87	12484	13201.4	2500.48	11886.4	6794.33	7899.03	7413.93	4259.19	4943.78	6026.49	5536.56	1842.47	7241.64	4567.49	4203.33	4304.22	7192.04	6152.51	5220.88	7412.78	5315.8	4104.17	5778.68	26583.7	15344.2	11179.6	10305.4	14867.1	18348.3	14443.2	8476.06	16125.7	16705.5	19920	12170.4	7719.61	5772.14	5645.97	4753.06	4866.77	12044.3	13329.6	12226.1	6847.41	11464.9	10007.5
3,4-DIHYDROXYBENZOATE	13735.8	19835	17189.2	22758.7	36012.9	6501.42	23146.6	7113.1	6985.35	20113.3	13104.5	6083.82	28318.3	23629.7	17567.2	31951.3	25998.8	17318.6	41092.5	17683.1	17060.9	13967.9	37457.8	12864.8	17204.1	10124	13188.1	8197.49	3356.7	8985.68	9059.9	15311.4	8532.01	25182.3	9382.8	16397	10019.8	3492.16	44710.2	15560.9	15712.4	10254.1	4574.66	9871.97	11160.2	13811.1	39591.2	9429.17	17052.9
4-Hydroxycoumarin	964.623	79.3779	185.843	2767.78	115.855	267.244	118.942	394.524	184.148	105.27	367.796	76.0663	423.712	166.994	76.5165	192.542	88.9264	154.329	1973.73	228.128	137.777	445.382	480	198.852	245.536	57.5168	63.0652	292.972	75.5347	74.4775	90.157	91.3251	470.446	221.619	103.131	64.0857	94.3024	117.454	91.9856	69.1038	228.241	61.4377	111.628	71.4791	111.459	144.088	61.6829	60.6862	93.9127
Glyoxylic acid	251.515	253.45	182.873	2154.18	101.878	45.0746	829.102	137.921	331.581	82.7429	2013.29	72.5416	128.872	932.897	540.609	179.625	740.828	421.342	228.987	327.758	326.916	277.506	196.213	187.967	541.382	381.159	3716.1	473.609	4656.54	1167.15	2112.09	1479.63	2467.28	380.933	2535.64	2071.78	693.46	338.693	1977.82	2699.39	2919.55	556.079	1311.55	3029.78	1654.08	853.81	1281.03	1812.33	1799.55
LINOLEATE	68.3453	5.74275	11.8539	139.661	8.49131	7.03855	0	7.76551	0	13.8761	22.8174	90.9342	119.449	16.921	5.43427	48.648	7.83432	8.53359	53.5775	7.58202	0	0	0	13.9224	7.81073	190.491	25.3211	318.46	11.5213	23.1841	37.9805	11.9578	27.1143	38.5586	241.892	7.91044	0	5.40412	16.5583	11.1133	7.81361	15.4571	40.7781	0	0	22.8503	21.2355	14.0373	79.1674
Prostaglandin A1	15515.1	10168.2	25512.4	25842.4	19176.8	1997.57	9369.5	7594.17	5160.7	7831.6	2999.86	4095.82	12889	4707.67	1675.17	7891.05	3114.95	3966.63	2737.01	7417.69	5306.03	3971.95	6312.99	4997.6	3263.89	5828.5	55893.2	33946.9	22422.5	22198	27465.5	32449.7	37555.8	9908.83	36875.8	44666.9	43648.7	19408	6719.73	5560.32	5351.53	5970.43	4888.63	20605.1	17960.7	25167.9	6331.65	19799.6	16052.2
2'-Deoxyuridine	121.269	180.884	211.33	254.244	142.462	106.534	116.491	55.3473	69.0691	152.805	73.3933	277.939	226.912	295.057	125.771	69.3512	128.107	369.863	80.025	71.8307	195.561	54.1105	77.1842	130.822	58.1901	276.891	37.3457	687.067	431.401	135.584	286.726	143.771	279.567	119.919	669.882	75.4302	171.252	273.457	367.755	506.992	233.636	76.7394	526.139	30.2736	161.904	70.7709	346.474	72.3284	25.1988
N-ACETYL-L-ALANINE	3357	3439.56	3353.38	3589.24	3207.71	1515.9	3886.92	3708.78	3084.67	3267.79	3700.47	3192.15	3805.6	4162.12	3267.32	3994.63	4041.31	3620.57	3663.04	3544.57	3139.85	3616.37	3768.69	3748.51	3558.07	2798.39	4491.17	4057.63	3126.9	3159.73	2236.13	3387.38	4329.5	3557.53	2971.42	3954.66	3143.2	3112.4	5211.89	3545.02	6450.41	2928.8	3297	3219.87	3771.42	3700.59	3899.45	4027.11	3561.97
1-(Carboxymethyl)cyclohexanecarboxylic acid	2950.21	3474.14	3105.09	4865.18	2732.03	2451.14	3017.07	3971.62	2764.28	3432.82	3620.83	2908.47	6092.71	2718.58	2681.67	4283.36	3212.61	2699.22	3402.22	3637.2	4069.64	2548.45	4231.75	2866.89	4149.2	3534	3365.4	2735.53	3284.21	2846.64	2781.88	3928.71	3070.45	2866.12	2702.6	6647.97	2743.23	2732.3	3781.93	4572.82	4354.66	2954.94	2897.58	4466.91	2853.14	3352.94	3089.27	3097.61	3412.83
4-Anisic acid	1576.6	1511.45	1038.85	1308.46	970.792	1011	1299.5	1656.23	1170.35	1122.48	5195.35	1845.44	1087.05	1238.71	2981.26	2181.6	1069.83	1282.63	1061.23	1056.52	1905.71	1066.78	1050.42	1044.67	1069.05	1388.28	1106.4	1019.84	2987.3	1122.83	1418.68	1162.48	1604.3	8635.6	1330.1	1398.16	1091.78	1219.9	1355.6	1091.1	1046.67	1014.19	2220.24	2295.12	1302.91	2405.92	1419.54	3418.02	1224.01
Acetylsalicylic acid	978.157	1038.33	922.557	1155.86	948.367	920.774	1040.97	1062.51	821.759	1028.79	890.289	916.217	849.432	883.603	886.35	1053.45	985.606	795.069	966.178	912.135	1082.53	944.676	1093.56	852.47	1247.39	1049.82	1198.9	1037.17	1214.41	1172.13	1065.51	1065.69	1037.01	1085.88	1015.4	959.55	1042.18	941.375	1288.89	1039.82	1178.01	909.866	957.839	887.844	1108.88	924.509	1206.72	875.405	850.332
5-OXO-L-PROLINE	61094	72504.6	56555.8	88562	95075.8	4469.23	124761	69421.8	45731.4	34419	45925.3	30994.7	46251.1	50584.8	26603.3	73505.1	49616	45344.6	51238.2	41014.5	57779.4	85646.1	39351.2	61094.4	39867.9	21649.8	104103	124147	74371.3	81029.8	53228.2	67585.3	91681.1	131312	96101.2	73829.7	63967.7	63268.2	57821	58432.2	74033.3	127030	59338.6	83379.4	84482.6	72995.2	81854.7	115261	70173.5
Phloroglucinol	225.161	237.036	188.814	203.024	249.763	212.51	239.446	394.354	347.681	270.116	239.382	267.483	290.627	274.401	396.848	245.355	289.448	242.942	271.515	279.638	283.05	226.764	244.413	275.529	280.899	908.531	182.226	218.825	188.973	191.153	182.973	182.919	184.875	207.807	186.162	194.101	187.994	210.561	214.447	197.762	215.974	190.445	184.028	192.811	196.023	195.662	223.879	190.052	190.581
ETHYLMALONIC ACID	893.783	1467.07	1231.37	1017.8	902.129	755.517	2052.26	1190.9	856.255	1402.33	2168.37	883.219	2434.99	936.626	1065.66	2014.1	1029.83	1001.93	1132.6	2098.26	1228.33	1120.53	1304.57	1487.69	1222.76	1694.99	2137.64	1256.27	1118.19	1646.54	918.03	1296.04	1578.76	1592.85	1023.07	1392.77	944.926	2004.92	3835.72	1954.26	1053.89	1206.58	1381.04	807.691	1111	2709.53	1988.29	1546.32	986.767
Porphobilinogen	761.578	672.611	824.34	701.725	762.234	173.117	1081.29	722.978	443.241	541.553	645.227	527.281	719.077	618.478	1076.69	667.556	679.368	587.684	823.811	892.583	553.029	4698.59	688.015	620.331	816.729	576.746	1123.36	841.282	615.06	636.157	449.941	506.503	665.585	962.003	458.179	890.659	688.716	569.049	1944.5	668.036	653.488	614.196	406.743	716.654	493.727	618.239	583.502	687.459	793.611
Linolenic acid.1	394.335	1635.58	2959.67	765.323	1478.5	563.115	2202.62	2336.25	4908.2	731.724	2752.26	3187.67	609.084	977.666	1526.84	3246.97	1997.6	4169.11	2094.08	2100.88	1764.14	691.478	879.237	2948.65	1026.81	8750.26	1076.8	526.503	552.797	667.265	675.583	2094.97	2624.1	815.375	3566.14	137.242	2240.18	1297.7	1090.89	2619.01	4295.5	904.558	1838.21	4248.58	241.08	1563.36	3575.61	1127.52	4560.4
ALPHA-KETOGLUTARIC ACID	6033.04	2594.27	15041.2	7562.41	5428.01	614.077	18964.9	5342.19	15462.8	44108	7036.73	3729.31	9513.97	5177.94	8166.05	13025.6	18563.1	13297.2	7795.84	12805.1	6920.3	8790.13	12198.8	5804.06	34551.8	22704	5795.91	4144.53	3022.52	14404.7	9911.56	6329.6	7839	59104.5	8108.61	13243.5	23183.2	5216.37	6455.09	5480.64	7413.79	53082.8	2881.98	17723.4	1810.64	6552.46	4520.86	7880.5	11907.6
3-Methylhippuric acid	519.461	536.107	495.777	2243.47	1346.86	350.341	1633.91	1103.16	813.089	1019.65	941.361	643.864	991.863	1853.53	518.916	1090.2	935.766	1203.89	516.802	2122.48	4226.62	2154.69	790.126	1447.26	1567.58	3389.13	977.54	1047.91	602.687	804.922	741.234	1035.82	949.668	1031.59	755.375	969.601	1102.81	1533.89	1283.68	1218.36	1633.31	1338.42	800.939	849.13	953.689	861.63	782.038	1849.99	3718.64
2-Oxobutyric acid	1004.1	796.918	1952.95	1217.76	1163.87	306.13	2528.49	1056.88	2087.41	4839.14	1465.26	952.848	1561.18	1048.38	1300.46	1676.05	2582.02	1877.62	1313.18	1777.18	1215.85	1453.17	1773.84	1110.09	4080.02	2485.4	1234	1136.46	748.883	1684.25	1157.4	1165.15	1200.01	2988.85	1242.56	1762.74	2490.1	1347.41	1159.17	965.632	1252.19	4010.64	800.673	2098.29	724.057	1048.64	969.402	1222.24	1675.65
METHYL VANILLATE	184.215	146.383	130.555	144.723	160.109	143.247	120.412	152.048	168.683	289.992	164.232	176.572	211.693	204.953	214.257	119.576	225.27	113.065	211.561	238.123	311.394	197.735	299.446	199.024	216.654	124.687	110.495	97.7759	130.976	113.475	133.838	126.319	104.947	229.868	113.544	127.021	123.04	111.793	150.61	113.082	127.936	135.019	137.492	107.675	125.246	114.258	113.056	123.342	131.259
FORMYL-L-METHIONYL PEPTIDE	911.149	729.644	710.254	1191.88	1176.57	257.082	799.348	1213.02	574.866	857.726	921.902	878.572	1223.8	1009.61	813.879	1126.53	1012.24	945.889	1150.59	1194.71	813.058	1371.69	945.89	1057.19	1348	973.279	1217.91	1059.12	793.576	648.552	526.368	591.233	1077.16	1062.85	441.792	1188.87	696.692	670.7	1067.93	663.966	1679.66	790.29	654.953	732.252	791.493	879.471	984.23	1160.01	921.213
3-Hydroxyphenylacetic acid	957.672	1522.02	610.159	1058.36	1382.83	564.076	1355.16	1121.37	1391.38	1093.31	1061.23	953.817	1721.64	1583.02	1142.13	1966.23	1276.69	1584.88	1312.3	1391.7	1507.13	1565.81	2163.88	729.507	1098.94	1666.55	1340.18	930.139	1247.96	787.945	1115.62	1382.49	1031.73	1018.66	607.686	1345.9	1226.04	767.962	2915.12	2234.33	1478.23	1209.71	995.519	1511.12	1193.08	573.524	1386.72	861.656	1640.58
2-(Acetylamino)-4-phenylbutanoic acid	581.596	94.676	186.634	45.5917	62.467	42.5053	65.5161	212.941	201.242	92.5025	461.456	210.906	131.018	118.749	164.273	460.163	153.842	66.4032	271.232	49.2598	108.358	32.5934	490.573	105.1	249.661	17.3448	80.7099	57.4961	86.1241	30.5991	498.869	72.1788	32.0144	41.8035	65.012	49.6677	65.184	60.0011	290.869	105.293	67.6617	238.94	78.0327	79.2833	722.632	36.401	83.2726	16.4948	133.142
3-(4-HYDROXYPHENYL)LACTATE	11217.5	7944.96	7577.28	7395.31	19873.5	3145.18	16920.4	15568.4	8593.95	13931.9	9709.61	16919.8	14566.6	9609.23	3861.42	8366.94	13776.4	10449.6	14420.3	12523.3	16988.8	23132	12946.3	13212.7	28505.2	11669.4	14810.8	15800.9	5457.03	7079.77	4739.54	11187.1	11043.3	24315	6353.43	13035.1	8568.44	11212.7	15454.7	8834.98	11461.3	9217.67	5714.7	8480.86	8077.46	10433.5	12760.6	8008.23	10042.8
trans-Aconitic acid	3732.14	4359.94	5007.58	4485.26	5678.47	738.813	4052.05	5283.83	5017.21	5919.34	5359.2	5142.14	4760.59	5605.17	3731.18	4764.37	5577.15	4079.89	6028.74	4265.14	3820.65	4036.41	4723.94	4646.85	6499.22	4365.9	5738.32	6144.54	2802.97	3208.21	2005.96	3413.85	5423.97	4157.16	3047.59	4576.27	2268.57	4236.24	4966.91	3278.16	4504.64	2885.3	3643.03	4074.48	3807.13	6832.06	4917.76	4508.53	4680.1
2-METHYLPROPANOATE	128.592	258.144	169.105	224.891	162.13	40.69	483.738	213.806	220.952	896.037	165.733	407.024	348.024	413.917	242.836	264.517	414.18	685.668	201.205	282.903	167.649	337.573	300.71	1259.57	280.087	261.374	182.832	228.569	154.539	893.947	306.875	108.252	229.343	148.736	141.67	253.293	233.091	256.522	243.302	882.052	1114.84	141.41	423.484	744.539	177.809	410.255	288.184	138.542	300.076
ALLANTOIN	762.524	573.235	605.223	666.205	785.557	290.67	793.627	390.886	354.495	438.3	533.255	316.256	921.948	585.109	394.363	655.49	815.274	1009.7	445.152	591.03	459.259	778.075	777.079	517.801	858.308	633.51	1059.3	1000.11	852.063	715.923	425.501	717.097	714.047	777.842	1101.68	872.01	1244.91	882.663	1708.86	876.793	857.151	570.992	1068.77	1058.6	975.24	884.595	758.281	912.797	1108.42
Caprylic acid	694.196	591.638	599.197	870.621	640.566	165.386	1194.04	463.009	271.403	587.496	446.491	394.353	484.769	451.694	209.217	388.866	359.962	397.326	354.112	624.185	359.622	481.7	466.613	450.031	305.552	414.6	1976.77	1198.83	927.882	1086.09	1145.06	1370.72	1356.38	545.832	1454.83	1258.72	1629.35	764.85	487.934	567.116	503.608	607.693	445.848	873.582	980.559	961.136	480.414	907.143	974.017
Nimesulide	69.6	49.6	42.4	112	57.7	7.3	0	632000	98.4	189	0	5.11	7.54	26.1	34.2	253000	0.0456	0	21.2	171	61.2	55	0	100	410	6.41	0	0	58.4	0	19.4	57.2	0	17.4	6.11	10.6	17.2	25.5	6.5	22	16.6	0	112	8.28	35.8	35.5	32.7	0	1.71
4-Pyridoxic acid	638.491	1234.43	844.028	2734.41	517.509	238.194	890.987	660.015	759.08	588.914	967.989	528.422	759.557	656.413	1716.41	906.346	923.076	539.432	1214.84	809.897	764.22	4864.42	901.439	445.358	948.309	577.538	1022.74	1266.02	1379.19	314.832	637.139	924.288	1314.43	1302.73	601.663	684.69	606.939	523.617	2708.43	714.891	968.526	645.65	464.9	801.463	635.241	744.011	864.961	480.579	984.782
Prostaglandin E2	10891.2	8050.04	11648.1	10962.6	13059.8	1696.29	10983.4	6413.03	4729.29	6827.11	3760.54	4922.6	6654.45	5525.34	1807.1	7468.96	3836.37	4332.78	3035.94	7694.42	6192.44	3943.26	6980.45	5811.75	4441.3	5616.35	23819.1	14606.3	10536.9	8151.15	12737.5	16389.1	13632	5869.82	15532.7	18354.5	19501.9	10388	6226.28	6128.72	4946.14	4130.04	4443.14	11460.2	9231.47	11380	5525.68	11230.8	9031.03
Nitrilotriacetic acid	89.6515	162.06	37.7623	221.399	29.248	24.2343	3555.98	4012.72	69.3079	80.736	78.8374	46.5017	79.3009	114.356	4563.72	44.0837	124.178	139.338	87.8756	3692.47	6725.62	4329.93	4801.72	284.706	5090.7	2721.37	3513.22	4055.1	3644.69	3188.14	2529.11	3394.17	3640.75	2435.27	3355.43	4111.5	67.4433	61.1714	99.4141	125.833	180.314	3542.05	50.7982	155.538	223.068	87.8732	76.9057	209.546	172.989
Closantel	20.715	0	592.755	890.879	0	336.097	0	0	123.331	0	1000.86	7218.94	2615.29	106.826	191.405	934.417	377.729	164.939	464.607	0	7750.71	130.584	78.6911	0	428.955	68617	141.926	0	2319.86	26.8188	0	4850.94	567.079	24.0244	157.145	182.879	2240.61	0	32.0191	62.6516	0	4924.65	18.9478	865.764	0	141.146	0	162.222	25.8358
Indole-3-pyruvic acid	146.313	294.297	190.014	330.769	91.9064	132.165	247.171	78.6695	141.529	69.1997	1024.04	10.6302	258.449	532.422	80.7678	57.7062	83.8069	160.438	185.499	70.6311	127.771	313.991	139.498	221.019	1032.65	11.659	549.084	353.886	118.856	124.729	61.9073	436.688	349.986	83.0472	256.081	69.7894	33.8505	159.243	601.901	287.407	399.499	117.785	205.079	67.3216	178.367	91.6535	361.934	81.4327	140.547
Monobutyl phthalate	1417.28	1488.69	1505.1	1638.81	1931.74	1217.11	1620.62	1005.01	1675.67	1877.87	1632.73	1729.17	1517.57	1564.66	1376.33	1746.32	1466.39	1440.88	1487.67	1496.74	1829.22	1792.27	1550.64	1387.97	1392.18	2570.59	1924.39	1747.73	2133.7	2231.83	2842.33	2020.2	1575.94	1963.7	1981.46	2221.53	1644.18	1487.72	2175.7	1783.61	1810.06	2462.33	2234.93	1833.57	1600.5	1930.78	1579.66	2043.01	1715.26
Acetaminophen glucuronide	110	105	79.9	98.9	0.346	31.5	112	130000	88.6	0.844	279	74.5	22.4	249	23.4	5820	20.5	22.7	19.2	0.169	38.9	120	157	7.14	10600	344	50.9	183	9.33	132000	1410	24200	160	20.2	0.2	2.35	169	60.6	134	8.28	8	2.47	26.5	0.598	76.8	78.1	1.44	0.546	78500
CITRATE	497393	517557	541474	594200	542298	174898	469420	713472	500570	629094	644864	585104	528289	663553	486427	526597	587882	518946	644198	514776	476859	436832	516463	575722	739795	584650	618731	707909	427879	398021	346314	492488	625700	443348	424156	533576	312487	509061	545836	425930	592016	383397	519013	452815	565540	738499	606821	530980	552784
D-alpha-Hydroxyglutaric acid	1560.55	1314.02	1472.79	1409.92	1622.33	685.71	2811.36	2534.37	1209.6	1458.16	1623.43	1316.87	1474.96	1216.66	1083.53	1554.66	1526.69	1544.43	1375.86	1293.02	1282.92	1449.46	1501.77	1545.77	2069.23	1590.91	2724.98	2150.99	1454.79	1275.76	1336.86	2198.41	1538.91	3679.22	1550.73	1886.77	1858.16	1580.72	2066.44	1493.38	1767.77	1223.9	1339.25	1574.38	1507.02	1666.22	1640.23	1453.62	1981.37
Adenosine monophosphate.1	33263.2	18472.8	3906.77	1351.34	16300.4	664.287	42889.7	33140.5	2789.3	3572.03	3110.94	4661.22	1261.26	1042.31	1372.87	4802.78	2554.14	3492.55	4912.31	1422.39	1994.43	8197.75	2503.15	4463.29	10321.3	5282.99	56062	1544.68	1749.35	3633.33	1503	6952.01	2438.29	17225.1	2745.63	2925.37	2932.2	1989.7	11085.4	1222.86	5458.29	19202.6	16111.2	17133.1	11049.1	29365.1	7436.76	10269.7	3228.69
Gallic acid	279.731	473.25	343.457	389.993	495.487	67.4038	295.648	311.486	334.007	359.957	434.735	257.441	430.318	456.374	228.669	391.602	395.832	284.235	986.739	357.498	523.587	396.466	422.601	981.65	321.39	203.865	251.869	1018.42	243.331	143.505	141.929	199.758	224.413	228.041	190.787	292.801	340.896	367.903	428.558	345.757	298.46	256.669	347.761	390.014	362.139	358.076	365.419	352.993	286.574
D-(+)-Maltose.1	540.125	1642.97	1195.26	196.559	668.551	510.505	10561.2	5265.83	128.278	223.415	260.998	368.163	2969.21	309.711	361.902	1467.23	698.012	412.955	711.181	534.1	164.483	2587.36	906.069	235.903	1281.39	97.9846	2828.41	272.347	1115.22	1246.89	140.148	1206.42	367.49	189.348	421.768	349.029	762.416	57.5176	202.851	53.0287	897.438	232.258	193.531	228.28	1180.48	344.123	186.961	448.885	111.438
N-ACETYL-DL-METHIONINE	1248.22	1152.45	429.945	969.685	1112.28	262.267	1903.95	1962.27	333.744	315.359	857.287	408.935	664.632	680.912	459.714	1116.77	654.235	757.046	967.262	810.729	526.873	1014.6	967.43	680.232	730.39	538.988	3736.85	1275.45	858.499	437.281	463.969	723.676	903.857	1420.32	444.322	1227.67	407.9	168.917	1482.55	708.175	2203.35	730.841	397.463	885.079	745.909	1158.57	930.913	1312.92	1031.69
8-(4-Sulfophenyl) octanoic acid	790.654	3618.21	370.425	505.801	776.79	752.526	12663.7	2125.52	298.928	261.817	516.434	574.319	1331.24	491.529	1276.66	1822.69	1794.35	405.315	907.151	739.677	227.197	2083.18	408.621	165.395	296.698	342.48	644.424	679.696	874.063	969.045	695.253	921.428	509.43	1659.01	893.087	656.301	1269.74	150.924	1940.83	354.022	247.871	885.657	700.92	522.025	210.78	277.854	552.268	489.368	360.372
2-Butoxyacetic acid	13376.4	12336.3	8436.62	7655.75	34593.6	3795.9	29425.8	17113.4	12912.5	18794	13479	22280.3	22537.8	10890	8410.4	8210.44	17219.3	13599.2	11136.7	10563.6	12103.5	18092.7	10357.8	14650.4	15706.4	12869.4	9849.61	15129.4	6858.38	13940.3	8060.49	11363.7	10646.6	12691.3	10208.9	13432.3	13764	15007.7	13322.8	15384.7	9650.33	27946.9	11102.4	13555.2	10938.8	16843.9	12255.8	10431.6	13596.4
Indole-3-lactic acid.1	11065.6	10162.3	7442.61	11520.9	17660.4	2899.1	22145.7	8817.42	14946.2	20287.7	14643.7	13198.2	18170.8	14015.4	7898.35	12457.7	19600.3	9282.91	15936.9	11725.5	28539.6	19386.2	17211.1	15211	18628.9	9132.61	20351.8	21506	7771.91	10331.4	9472.83	10771.8	12983.3	19267.1	7511.09	12470.3	14521	11910.5	25446.2	19080.3	15468.2	12662	11214	10382.9	10856.3	12258	9936.87	12076.6	10882.2
L-TYROSINE	2521.69	2795.21	2447.83	2265.28	3702.54	891.772	3225.69	2338.28	2260.54	2490.67	1943.25	2641.39	2954.31	2246.65	1967.32	2248.69	3596.65	2062.38	2142.91	1865.95	2578.59	4482.02	3383.88	2519.13	2932.05	1501.04	2957.26	2984.92	1818.72	1927.42	1427.38	2107.73	2335.13	3142.79	2310.65	3408.23	2334.9	2588.23	2320.34	2380.33	1679.41	1955.55	1529.29	1774.3	2592.49	1249.7	1834.34	2364.03	1932.52
INOSINE	15641.7	16371.3	78.9366	528.93	90027.9	69.6428	963.289	1730.68	133.371	147.621	214.012	224.191	193.408	99.0883	165.517	177.822	106.266	656.364	122.731	357.226	112.652	113.826	245.703	106.697	359.947	717.925	11968.8	761.63	227.332	432.985	155.796	556.711	292.575	237.064	169.268	580.885	66.4738	494.669	352.282	215.804	383.227	4206.92	99424.5	16685.7	59745.6	20301.5	98.7994	8436.36	98.3856
2-Furoic acid	6196.6	7338.08	6487.21	7422.7	7849.97	758.093	6794.72	8671.02	7441.76	7879.24	9090.71	7171.83	7157.56	8457.86	7022.97	7400.06	7988.24	6970.83	9835.91	7413.16	6122.44	6197.96	7115.88	8119.56	9535.07	6181.5	8459.89	10639.6	4936.84	4662.08	3329.27	5343.16	8884.63	8115.65	5748.7	6690.2	3810.55	5898.75	6625.99	5219.41	7223.72	6015.15	5983.07	6389.91	6543.73	9349.35	7459.53	7131.55	7787.02
4-HYDROXYBENZOATE	5624.22	3718.99	3361.98	5062.37	3024.79	3440.52	8135.27	5108.63	6895.2	4699.36	5768.47	5605.61	3749.81	3842.89	6521.6	5043.53	30140.9	8190.47	6384.43	7622.54	6044.4	10793.5	4152.21	3946.99	29063.1	5304.44	10320	5579.42	7329.78	13356.9	11804.9	8938.81	7464.74	11717	11046.3	5937.58	10203.4	5022.93	4923.15	8108.23	4483.46	5310.68	5810.14	4543.35	6840.7	6739.1	4174.79	6165.45	4880.88
alpha-Aspartylphenylalanine	0	104.596	0	0	0	0	6.62987	23.4313	11.5377	5.86943	182.837	82.3704	0	25.2821	199.203	306.859	10.1566	0	0	7.67531	61.4861	0	0	0	0	5.90081	0	0	260.637	0	28.2005	0	92.0205	1764.5	0	45.1273	0	8.1525	20.6641	41.713	0	4.74732	42.6345	48.9294	0	0	32.7607	331.385	0
L-(+)-Lactic acid	602277	438996	197892	165045	501412	99493	277927	239630	252619	263035	235539	171929	158759	165868	213360	254000	229636	204412	293118	162621	170128	158430	157305	156829	362182	211921	165996	242991	176498	181591	131693	173319	240982	603578	191607	193140	175818	193993	162910	178120	145451	654261	314236	508649	249331	482946	188336	362930	152079
HYPOXANTHINE	50523.7	34686.3	501.391	2976.9	63457.8	713.075	4531.29	3890.9	2387.49	2281.39	3805.84	2004.02	1351.9	1364.58	1229.78	2748.35	1346.17	3165.33	2340.77	2604.68	1649.89	605.848	2010.62	1649.76	5397.8	3889.33	5085.7	3425.45	1246.42	957.282	1219.47	2197.57	2717.28	24736	1546.62	3567.16	588.543	1503.72	2130.31	2577.96	2117.81	78610.5	40592.1	35582.8	17314.3	37605.1	1722.36	22919	639.643
3-DEHYDROSHIKIMATE	0	0	0	3.44204	0	5.63567	37.2722	57.2614	4.07426	0	13.7051	0	0	6.88348	88.1068	8.97531	2.49886	3.22387	4.62919	54.4081	86.0999	55.6654	64.1481	6.85559	70.782	46.9373	59.9303	54.4237	51.5749	44.927	60.7607	40.6161	49.257	703.993	59.9679	81.7696	8.8973	0	4.76574	6.22335	2.98501	549.647	0	63.6635	3.59235	2.62681	2.20691	0	3.40496
URIDINE	30259.4	34837.1	19081.6	41157.7	58018.3	5848.47	33698.1	36680.3	37210.7	37686.6	36768.4	20138.3	21648.4	34105.5	32773.1	37731.7	27458.9	35599.8	26668.9	28382	45655.4	25372.1	29306.5	45417.5	31668	49471.2	35912.5	48284.3	31908.8	28584.8	21758.1	30944.9	41504.9	34027.8	28032.7	26974	29308.3	43432.9	32369.3	33111.4	36744.1	31676	40464	29408.4	20526.6	37197.1	43142.6	27653	29136.3
D-(-)-3-PHOSPHOGLYCERIC ACID	1487.19	1504.22	1182.26	645.357	1411	318.997	3051.84	1392.23	1035.75	882.746	1004.54	706.111	520.192	769.197	729.929	959.8	671.676	1004.77	886.591	611.133	776.84	765.469	689.679	890.556	1165.24	901.446	1305.93	655.786	745.471	540.251	642.763	783.143	783.817	5124.12	925.317	811.42	840.104	521.031	546.293	574.03	605.18	3289.32	665.077	1833.15	861.943	1183.11	1477.55	847.535	597.13
D-(+)-Glucose	348115	460167	542893	465166	489713	317190	450564	513005	554236	609447	748496	541739	660639	519348	480689	462005	641994	550267	369981	518803	487021	490349	558736	530611	524393	567727	510607	664496	472847	388675	317629	526338	453095	19522.3	523480	570459	515875	802949	520549	512149	525161	242181	441452	336545	509419	317900	517366	426087	521095
Ethyl-beta-D-glucuronide	0	0	0	5.17161	10.6308	3.67395	0	7.33745	0	0	4.8843	0	3664.04	0	0	0	5.08352	0	0	8.93929	0	0	0	0	8.02063	0	0	0	0	0	3.71222	0	0	0	0	8.99077	0	0	8.01306	0	0	3.58989	0	0	0	0	3.81728	5.48768	9.13668
D-(+)-Fucose	47743.9	39920.1	29999.4	14758.9	57307.4	6292.35	56054	52353.9	31283.6	49666.3	14984.4	5476.47	36912.8	36894.5	43356.3	10458.7	32301.3	48376.7	23149.1	51640.7	33264.4	65307.2	59181.7	65545.8	9122.63	47633.2	60111.4	44369.3	19697	36987.9	23115.5	33535.7	41420.7	30953.8	37339.3	25858.8	48303.3	4813.45	37413.4	38867.5	26576.8	25637.7	16844.9	32901	31220.5	59581.6	44812	36709.8	44665.9
DL-alpha-Methoxyphenylacetic acid	4551.27	4634.14	3205.52	4841.39	10181.1	1408.66	14866.2	7507.99	3853.53	7409.32	5603.91	10374.3	10120.9	7548.24	4535.44	4253.24	6027.91	4144.15	8426.41	8969.2	9831.6	14421	5860.48	8910.05	12369.7	4587.96	7117.6	8890.85	3090.62	8564.47	3702.5	7623.44	5848.45	7485.59	2988.65	11550.8	5946.15	6184.84	9527.55	6716.86	6643.57	4734.51	3738.33	4091.4	5551.8	8344.39	8677.53	4115.31	6743.49
4-Hydroxyphenylpyruvic acid	577.064	518.779	461.867	914.14	563.466	342.982	701.118	567.5	814.521	628.142	925.484	520.165	543.304	862.366	336.466	804.099	685.834	730.58	961.361	673.718	730.733	555.609	667.081	766.893	531.676	532.349	512.662	1107.76	633.099	663.625	522.947	531.158	698.771	448.507	716.504	780.441	547.031	702.74	747.87	739.219	711.42	456.001	708.974	483.734	696.059	753.927	731.341	714.732	756.604
UROCANATE.1	808.618	7109.4	543.384	989.658	913.735	2279.02	19454	4887.52	415.38	515.655	920.621	924.873	960.967	426.017	3686.42	2574.87	848.325	1074.5	920.161	838.986	382.592	3161.29	534.928	455.767	975.358	614.409	1769.61	763.05	3083.5	4978.87	618.139	680.168	594.31	487.863	915.52	540.841	1254	158.599	556.509	367.578	620.015	623.716	1685	308.784	544.145	2276.62	703.916	1186.56	475.627
N-ACETYL-D-TRYPTOPHAN	1182.97	1033.05	1059.57	1121.85	790.737	478.645	1056.19	519.516	822.386	948.803	904.934	581.702	1139.65	1974.72	827.306	826.665	1266.21	818.17	1096.42	946.639	609.852	969.12	1286.31	778.469	1117.63	359.075	3495.9	2074.8	586.229	1699.18	1463.27	1361.81	1074.95	1148.92	642.61	1018.17	876.531	733.72	3060.44	731.108	968.548	767.231	996.752	565.644	1145.23	796.659	1256.58	890.311	1099.12
N-ACETYL-DL-GLUTAMIC ACID	498.069	617.37	326.391	268.644	343.187	120.682	552.611	263.463	304.052	362.593	257.058	415.501	524.051	296.53	386.992	524.85	662.762	250.836	341.131	382.603	207.525	445.872	420.621	340.642	372.653	310.07	568.391	445.789	246.137	344.521	253.302	308.704	435.467	593.506	286.223	543.533	257.901	176.62	557.728	293.415	694.214	416.622	185.504	264.108	278.087	290.748	420.938	500.467	364.785
D-(+)-Malic acid	14222.5	51502.5	7243.01	7750.37	19700.3	4246.8	75565.9	23959.3	11960.2	11172	10776.5	10917.4	12514.3	6761.72	20405.7	15544.4	15176.2	10750.7	13471	10413	6366.82	26710.1	9794.02	8524.99	28831.3	18080	16536.9	16581.4	6690.29	8082.57	4837.1	7279.2	11668.6	29027.6	5943	7296.06	6597.94	5573.08	10803.3	7283.44	6250.55	14713.8	7443.93	10438.5	6601.73	11732.7	9856.99	7477.81	7619.34
SUBERIC ACID	6937.78	10208.3	5345.52	5178.32	5685.49	4453.54	10609	7816.48	4622.61	7587.8	5385.8	6077.1	6583.83	4541.93	5299.8	6747.61	5127.98	5514.49	5442.58	9352.39	4909.54	5876.36	6898.41	4856.99	5423.25	7892.8	6409.54	4725.48	5906.51	8751.81	5418.46	9119.65	5035.5	4614.03	4863.49	8438.61	5098.27	3943.53	6917.61	6693.33	5907.51	5077.94	5389.83	5560.86	5867.51	6611.53	5129.73	6263.5	5498.09
Cortisone	2906.9	2986.86	3542.65	3797.16	5002.45	970.31	2257.47	632.511	2843.94	4503.64	2337.75	2607.06	3222.89	3738.16	2898.67	2004.09	3387.4	1699.47	3578.52	4436.71	4662.08	3735.96	4924.38	5556.6	4019.19	4716.59	2356.81	1677.69	2442.74	745.574	1398.91	2727.41	2234.57	3081.85	2459.08	2350.03	2422.33	1597.35	2080.07	2111.75	1724.48	1651.33	2961.51	2310.08	2573.32	2249.68	1201.56	1729.12	1972.02
URATE	294328	248504	201488	220982	284077	137058	233357	198798	212988	257105	229029	186264	279180	266269	243162	237354	293726	261828	234183	222770	261203	244453	272242	229885	314605	257456	204276	230965	185212	119650	84184.4	148693	207748	204785	134132	198926	121148	194503	320969	276824	231510	233799	147384	180988	179453	229167	243527	177992	222511
METHYLMALONATE	14120.4	13901.4	9980.32	13471.3	14837.5	4671.26	31046.4	24005.3	9827.74	11447.3	13171	8790.38	10173.7	10244.3	8331.27	14041.7	10868.9	9296.82	19487	10296.6	8826.57	21402.2	11292.7	11191.1	26440.6	13833.5	17509.5	13534.3	7399.8	9070.89	7033.81	8571.79	10192.5	31069.7	10535.5	10498.9	11686.8	8722.49	10793.1	7530.2	8752.88	16979.2	7128.79	17158.6	6960.69	14196.2	8459.27	10046.1	10562.1
4-HYDROXY-2-QUINOLINECARBOXYLIC ACID.1	462.695	349.323	240.996	340.603	699.862	77.8787	479.876	599.353	408.054	613.346	580.824	392.966	408.852	449.659	212.597	610.076	589.82	305.827	520.414	337.051	379.042	861	644.168	647.542	910.336	508.01	565.247	797.89	584.455	217.804	399.087	872.985	356.997	749.358	384.891	835.968	613.949	319.701	1239.21	542.783	742.351	294.014	479.612	567.929	357.176	435.904	389.768	336.465	786.691
N-Acetylornithine	441.015	473.258	329.134	284.289	603.003	125.16	401.846	222.215	327.564	134.795	286.076	277.19	433.374	273.406	322.98	338.821	413.672	1066.81	199.907	653.222	151.758	1204.03	495.523	548.337	691.314	298.574	1089.93	459.552	136.348	125.817	178.628	254.443	733.04	134.695	180.37	237.011	713.6	243.682	266.867	163.698	169.941	240.978	109.744	347.828	550.838	386.482	173.081	149.56	302.871
GLYCERATE	3428.44	5245.98	2280.55	6514.57	6089.45	352.488	4445.14	2193.01	3692.41	1957.59	6473.84	1347.35	2353.14	7321.77	7057.34	2429.9	6519.43	3052.46	2949.62	3938.42	2461.87	3150.18	3438.14	2228.15	4242.19	2268.24	10841.9	3489.81	9752.96	2868.13	3264.55	3858.09	8545.75	5300.92	5907.05	5273.74	2811.85	1683.78	3471.67	6183.43	6782.79	8190	3142.12	7847.52	4578.56	3079.55	3025.51	5592.34	6112.78
Indole-3-acrylic acid	10932.2	11293.8	6133.75	16823.7	14843.2	6628.18	4836.55	10986.4	9636.9	7224.06	22131.4	5235.7	7738.03	14462.1	8116.17	10116.8	11893.2	15590.9	10664.2	16453.6	8203.52	6137.51	19805.9	21415.7	5195.13	14910.8	14288.3	5388.94	6777.79	7778.16	17041.3	13282.7	13428.1	15188.2	15032.5	7027.88	8570.36	5345.6	19070.5	7872.39	8655.8	5002.37	5931.6	10126.6	13380.7	18069.5	6700.15	14263.4	31675.6
Decanoic acid	3.43734	4.72407	3.15829	0	13.9607	4.39525	0	0	0	0	14.4048	4.04502	0	0	344.01	0	0	3.39782	3.69264	0	25.917	4.92567	3.41457	3.61246	0	3.9073	3.45844	3.5768	0	0	0	0	0	1292.37	3.80269	0	0	0	9.12303	3.38875	4.02904	0	3.75373	0	0	0	0	0	0
3-tert-Butyladipic acid	3680.8	4767.2	2037.13	2716	3024.89	1531.46	3486.57	4295.95	2718.69	3879.95	2129.22	2937.92	4595.36	2091.01	2982	6271.27	2745.46	12971.2	3506.38	4006.75	2268.47	2284.28	5356.36	2118.83	2437.83	24698.5	3465.37	2596.97	2856.53	2791.38	3146.19	5113.96	2907.55	2398.82	2134.4	5299.65	2516.9	1747.71	6139.26	4595.09	5201.55	3347.23	2842.67	3615.67	3786.85	3294.85	3362.58	3691.53	4173.34
Ranitidine.1	8.24799	0	12.864	1.18956	0	3297.03	11634.8	14.4701	0	8.74168	0	5.78164	0	2.87712	518.736	597.46	0	6.02856	0	1.78803	0	4.21791	0	0	0	0	14.2357	0	16.5022	10.2023	0	408.042	0	8.13018	0	0	8.50485	1.63339	14.9514	0	8.9558	0	7.07153	0	0	2.1702	0	5.55393	13.5171
RESORCINOL MONOACETATE	961.687	1826.97	75.4814	45.9141	222.421	163.61	1227.99	192.298	207.076	53.5246	801.539	150.865	382.196	178.218	147.103	1293.1	390.177	62.0075	1362.35	424.894	238.969	153.968	201.692	81.2882	283.829	460.199	159.864	463.055	404.268	927.988	258.09	101.482	1.93804	1662.48	90.526	362.746	471.778	517.185	936.622	738.578	0	279.05	147.644	12.5592	211.845	0	37.7591	759.405	230.044
Dulcitol	1986.79	1777.04	1017.84	784.215	2275.09	1998.86	1111.71	3694.49	242.434	818.507	4429.48	1162.44	1478.69	988.394	1476.53	3134.15	12392	884.153	744.441	1615.27	997.715	2658.22	1228.23	810.504	1929.91	701.68	1226.71	860.37	1175.12	475.01	955.436	720.707	889.095	2376.7	230.258	1007.02	962.951	379.935	2625.66	463.049	1075.46	3673.84	941.457	988.739	954.307	1020.86	809.204	3937.7	634.915
N-Acetyl-L-tyrosine	182.194	256.617	79.2881	195.414	237.231	69.9221	179.506	164.314	158.04	186.309	165.386	184.619	200.144	141.967	59.3454	212.496	390.391	140.56	173.91	137.617	182.044	221.799	158.581	118.579	359.755	113.733	254.748	215.639	178.259	130.7	102.112	119.979	164.408	706.993	157.785	274.391	161.213	119.487	319.857	154.253	123.371	166.163	98.8735	153.647	191.066	139.918	158.536	132.998	197.716
5-HYDROXYINDOLEACETATE	399.631	274.012	294.935	446.355	566.024	170.547	617.658	592.101	179.999	299.232	209.095	233.296	253.835	194.059	363.137	207.3	262.24	210.138	223.531	246.842	291.854	437.051	307.789	216.779	275.192	225.683	705.886	567.122	268.548	291.961	280.062	459.45	366.128	307.313	353.889	345.704	609.408	583.78	242.337	222.673	247.006	179.263	266.775	291.457	399.313	418.219	186.573	380.714	314.334
D-(+)-Xylose	1797.07	2126.23	2304.85	1843.14	1814.35	365.902	2148.87	1810.5	1543.15	1699.91	3010.56	1611.18	2376.43	1764.21	1755.38	1678.58	3673.39	2646.35	1440.98	2045.16	1255.05	3503.95	2342.76	2349.93	1371.57	1224.8	3122.31	2705.2	1385.32	1361.91	1200.56	2094.42	2394.2	1602.93	1169.04	1881.16	1878.4	1910.15	3204.6	1467.74	1896.49	1012.99	1046.35	1248.93	1649.87	1218.53	1653.09	2057.62	2790.87
OPHTHALMIC ACID	961.461	110.278	159.383	84.9412	186.199	33.4691	94.5892	483.063	79.672	203.286	83.4162	134.35	343.13	110.529	312.934	95.7859	104.156	63.2027	99.1705	88.8458	58.9828	427.704	172.412	111.728	138.134	24.6	201.125	190.417	94.9502	54.3729	111.971	40.8721	59.9258	311.235	59.9503	70.7215	193.474	87.511	180.056	354.627	64.8243	85.5823	306.905	122.421	147.612	71.6774	53.1311	50.4813	67.8392
Dinoterb	2060.26	2000.47	1824.84	2270.95	1707.97	1660.21	1956.47	1546.3	981.817	825.99	1817.26	2002.05	779.853	1797.15	1432.86	1889.65	1182.08	1138.29	1331.6	1042.29	1383.32	620.075	1360.88	1150	515.178	1301.13	700.435	1437.17	1987.2	2347.64	1852.72	1446.73	2382.03	1420.52	1666.25	1134.46	1748.09	1738.96	1213.92	2069.41	1330.49	1805.06	1509.64	1630.49	1172.02	2169.98	867.707	1545.67	1713.04
MAB-CHMINACA metabolite M11	282.678	394.765	1230.82	194.253	528.213	381.534	0	11.6949	21.821	215.517	0	0	0	0	0	626.289	50.6325	0	0	13.8939	0	163.549	0	13.2296	0	0	862.356	195.063	170.579	38.017	89.669	0	424.867	33.793	0	0	361.227	264.415	49.4136	0	246.891	0	0	0	7.95091	236.877	182.182	0	59.3109
PARAXANTHINE	542.781	2619.74	12116.7	5494.75	575.841	3618.82	3057.45	666.852	649.261	6396.31	722.714	2041.72	2484.89	4006.41	783.131	14625.8	1447.44	2303.9	4519.41	4946.45	7542.36	669.438	2013.98	866.927	17644.4	909.484	5915.17	671.163	1167.25	670.42	763.957	3448.03	4307.95	7789.03	6038.5	7264.31	1894.32	1329.88	738.094	8990.58	4676.1	4491.48	1394.15	999.705	1521.5	1433.14	1727.76	4457.29	6168.47
Terephthalic acid	2959.92	3657.8	2887.89	3253.84	4489.78	2064.62	2851.61	2722.42	2507.97	2575.47	2410.47	2442.94	2425.81	2581.62	1886.17	3947.11	2652.73	2159.58	3269.01	2567.99	3677.7	2136.07	3111.76	2346.18	2810.55	2588.75	3467.16	4444.47	5738.49	2692.2	2253.37	2357.72	3613.8	2807.01	2331.24	3000.53	2842.31	3153.68	3850.68	2946.48	3770.32	2387.83	2637.29	2910.59	3101.07	2991.28	3933.85	2884.85	2986.81
Nonanoic acid	1328.3	1336.15	856.145	568.839	779.031	267.249	813.323	748.749	600.353	1140.91	445.185	1061.63	780.856	484.795	714.505	545.441	868.355	1158.26	619.678	1133.35	406.779	435.169	751.979	1066.32	680.448	1418.31	694.264	1306.13	1037.01	644.626	1026.25	1580.14	586.029	696.064	554.851	1574.75	665.131	372.851	933.504	1158.71	902.212	1673.33	580.872	1093.94	901.945	655.575	650.872	925.221	939.931
Ethyl paraben	217.428	583.518	190.808	251.426	297.713	159.651	624.782	516.316	162.805	202.043	316.222	216.125	326.269	148.013	162.056	415.078	279.187	201.827	365.973	267.126	256.923	484.289	232.53	183.982	416.541	254.976	973.133	484.778	1580.42	1845.08	186.426	198.203	356.175	633.933	386.811	600.67	217.284	98.8649	774.371	242.846	354.079	309.76	232.679	165.734	122.238	601.632	212.694	288.604	170.782
10-Hydroxydecanoic acid	63.4868	170.074	25.6252	92.4635	22.978	0	44.6746	36.1518	63.7104	61.3382	42.6324	55.026	85.3456	95.542	95.9018	20.1894	52.5395	16.6469	80.4438	80.2319	24.801	89.295	28.8935	79.0438	18.7346	45.8928	103.503	32.7599	71.4916	72.3768	10.9202	232.881	49.4366	50.003	55.9968	35.9591	9.42644	0	69.8015	143.509	90.2938	32.7495	37.0567	51.8214	61.1381	12.2424	134.075	41.3145	52.3714
L-THREONINE	843.874	998.386	573.018	942.023	1022.27	334.748	874.231	905.216	786.691	645.446	605.785	585.328	537.879	668.521	537.033	628.92	950.31	764.689	955.563	460.154	833.59	1252.13	753.212	899.345	802.529	614.379	1112.54	970.615	1003.84	554.495	345.237	780.097	689.515	982.005	843.983	789.241	522.493	742.104	631.449	1009.3	664.003	851.772	923.634	647.898	1272.85	645.588	726.326	1305.13	842.046
2-Furoylglycine	518.508	257.437	1934.22	211.797	1365.99	135.065	743.706	195.735	126.179	499.19	249.846	161.128	1168.02	320.892	176.166	277.752	1023.1	232.413	245.168	530.661	185.273	1428.81	862.461	156.066	210.041	105.474	1233.52	1132.34	417.656	351.722	817.557	537.855	163.438	398.996	113.616	1118.55	286.062	122.52	2673.11	195.27	217.196	515.114	119.167	150.665	347.98	80.3606	135.679	1103.02	122.004
ALPHA-AMINOADIPATE	958.29	1355.75	2325.61	1957.39	921.364	580.825	1282.52	1218.9	912.428	1156.28	1362.47	1261.27	1859.48	1191.79	1100.69	3588.63	1098.36	1592.64	1644.87	1539.02	1377.06	993.888	1334.84	1149.52	2449.88	1279.06	1395.62	1142.82	1388.59	858.878	643.54	1471.06	2095.64	1428.76	1864.96	2578.76	1239.9	1008.86	1733.96	1942.72	2915.41	1751.78	956.584	1567.21	1137.51	1427.18	1189.25	1940.43	1822.91
Trinexapac	54.0441	26.1221	29.7967	45.2943	35.9668	58.8863	41.6546	51.7301	23.1704	47.3804	13.983	56.5918	44.6287	37.225	59.4027	94.8712	38.934	38.9691	49.7058	48.8548	196.764	13.0913	60.4863	32.9857	21.4943	49.8474	46.9269	31.3495	48.079	48.9204	51.627	51.3638	30.0473	43.2981	37.8165	48.8073	29.2474	36.43	125.039	94.2331	33.3993	39.4302	35.8765	39.7935	48.2631	28.9816	20.0426	86.184	48.8886
DL-Lactic Acid	12434.9	13015.5	10281.7	22665.7	9641.34	2634.81	12237.7	9105.41	13557.2	8303.95	15249	5883.73	9071.18	11932.3	11635.1	11242.6	19246.4	11330.8	17790.2	10619.8	9385.91	11196	10751.8	8507.58	14994.6	10830.2	22358.5	10089	15234.8	7533.93	8014.8	10429.3	19346.2	22773.7	14290.4	17081.7	10647	7116.39	25803.6	22002.1	16867.8	14004.6	13668.2	25453.4	17430.2	13934	11914.8	17476.9	15300
L-Ascorbic acid 2-sulfate	1360.08	891.081	1068.9	2811.17	168.904	484.722	1192.72	1401.63	1024.5	459.946	2700.77	2097.08	434.499	1982.02	1975.14	1218.68	2799.4	1165.71	1859.67	1184.98	1479.36	2578.32	891.094	730.22	1404.45	2757.46	3357.43	607.467	3820.94	1979.88	4143.8	2635.78	1450.34	715.663	1318.18	1733.39	1897.97	730.7	4664.22	2418.57	2175.14	1009.93	2393.8	1644.34	2006.69	1453.49	1397.45	1355.63	1297.02
Oxyphenbutazone.1	5.61317	0	0	16.2077	40.3178	12.4014	38.1585	10.2774	7.13145	6.23163	18.2012	26.2092	9.35555	0	0	0	15.8471	27.113	6.00661	0	5.71287	33.5654	28.1386	15.5669	0.458074	17.2676	76.3395	105.39	41.2392	0	6.238	0	11.4057	6.62969	51.7826	19.509	5891.88	84.6891	13.1799	59.3851	5.70912	0	0	218.682	0	0	0	283.745	68.3695
2-Hydroxyhippuric acid	1900.78	2791.16	578.57	939.032	1860.84	332.141	1066.01	701.219	2678.65	763.331	1631.42	1409.17	1684.23	1514.92	923.328	3049.57	3137.9	3793.92	2018.16	5018.04	1294.36	5165.82	770.179	462.757	649.458	5156.81	1340.35	1710.45	2552.48	2303.51	812.24	619.641	2066.69	1304.7	267.427	2967.95	400.149	665.792	1238.85	1935.54	1062.73	1340.21	639.139	458.553	880.291	11445.6	2770.58	1222.1	578.728
FUMARATE	292.536	369.053	239.003	228.153	404.089	68.3095	806.012	575.357	338.432	282.981	254.959	387.385	227.662	188.832	232.522	322.713	317.964	213.573	429.308	229.869	169.497	420.172	241.168	222.065	760.622	393.541	509.434	351.419	190.926	237.379	197.218	226.438	334.479	825.281	202.339	221.741	165.007	176.218	222.436	219.287	218.902	364.609	287.879	360.366	204.53	323.542	283.603	234.163	245.878
N-Acetyl-DL-norvaline	1203.63	1031.51	1054.9	1188.16	1066.64	737.064	1201.38	1067.87	969.404	1000.58	1186.46	1016.42	1074.25	1101.57	1047.87	1183.07	1280.71	1085.34	1140.91	1109.46	941.51	1254.02	1497.68	1074.84	1055.64	840.769	1254.08	1288.38	1011.02	985.252	863.308	946.686	1218.85	1263.62	1013.39	1279.47	1025.98	994.469	2256.06	982.379	1477.28	1016.82	1006.68	1088.83	1405.99	1130.26	1117.76	1125.4	1266.4
AZELAIC ACID	24835.7	27764.5	13568.2	13701.8	17363.2	12580.1	33021.9	17986.1	12418.4	25506.6	13344.2	17249.5	19344	13409.9	12522.2	15825.8	16994.5	14036.8	15706.1	30643.5	12202.2	17173	21127.2	11994.8	12375.1	13572.4	14841	16769.3	20148.4	31165	21273.4	26210.5	14074.2	12001.6	13598.7	23021	18248	10294.3	24141.9	16959.5	14612.6	15655.9	18083.7	17690.9	21969.2	23082.7	15022.2	20417.3	15254.5
N-ACETYL-L-PHENYLALANINE	527.549	583.889	317.906	567.491	607.757	172.663	507.846	655.423	355.013	542.878	495.086	594.434	718.648	473.375	413.954	649.688	979.343	419.551	742.181	435.181	377.924	512.27	499.913	403.933	823.007	485.24	669.913	696.918	411.247	363.039	286.616	413.307	466.224	1489.96	279.934	667.276	569.016	373.898	848.404	432.144	489.54	848.668	374.994	333.295	491.452	377.988	544.213	248.678	768.74
CREATINE	542.813	264.384	231.629	63.7945	245.945	50.7366	115.71	211.457	249.832	365.221	133.179	41.2677	63.3096	106.999	210.818	137.236	113.548	241.746	140.535	148.37	65.2236	143.896	819.644	268.655	48.3955	293.871	149.813	67.6007	267.929	157.853	22.8693	64.8732	256.22	155.525	401.208	185.614	81.1863	86.9577	175.56	108.234	109.186	337.22	263.923	203.277	404.129	152.558	356.747	288.825	176.704
4-Indolecarbaldehyde.1	809.688	601.361	493.172	730.842	756.711	587.532	832.501	837.283	1501.49	1926.36	693.944	1080.05	1114.16	1486.66	1312.6	686.765	2406.46	725.588	2199.07	894.192	2293.18	1275.95	1220.99	1133.47	1286.96	771.729	994.024	625.675	896.383	731.995	1076.28	710.143	848.34	920.65	1135.89	866.505	688.15	598.614	917.234	1148.52	778.554	769.072	983.308	929.004	846.876	701.686	576.03	910.848	860.934
GLUCONIC ACID	8112.83	6810.39	6831.19	7589.41	3711.29	3545.97	6109.66	8261.36	5322.95	5989.02	10235.9	5816.14	6111.62	5291.77	4912.25	7208.06	8109.31	6815.82	4836.12	6659.2	4356.96	7531.56	8101.81	5383.26	10281.3	5462.77	6152.71	6384.64	5354.32	4544.62	2237.74	5048.23	5485.42	4496.84	4105.11	7888.34	6694.34	9967.3	10359.5	4299.98	6888.22	6105.8	5426.65	5324.68	6452.38	4745.8	5547.35	5892.68	6256.92
XANTHURENIC ACID	146.229	47.6943	44.3362	90.3229	300.044	11.0142	149.508	69.3851	78.5977	197.956	152.417	116.141	146.831	107.994	50.3431	132	267.047	56.4194	210.617	88.6546	81.7908	257.922	280.306	103.724	196.98	84.0157	205.512	106.929	100.809	31.5629	55.1096	92.1029	44.0924	89.4031	77.0853	279.156	153.045	66.4896	465.968	85.85	179.383	168.572	96.4769	168.712	126.752	107.214	102.246	69.4397	124.306
ITACONATE	13558.8	15733.7	16118.5	16105.1	13651.5	8935.99	14541.3	18283.8	14804.3	17707.2	17497.4	16837.2	15862.5	17216	13879.6	15888.9	19371.9	13851.3	17222.3	15693.4	12974	13983.9	15526.1	14336.9	18696.7	16945.1	16731.3	17918.4	13011.4	12933.2	13009.8	14730.2	18293.7	19039.4	12826.2	16278.9	11371.3	14480.5	15547.8	13252.1	16497	13652.1	14857.4	13544.9	15403.5	18714.8	15610.4	15133	14371
ADENOSINE 3&#39;,5&#39;-CYCLIC MONOPHOSPHATE	92.2648	119.868	325.055	372.585	213.493	67.9807	219.403	162.124	128.24	375.064	325.932	305.539	322.436	448.762	381.027	76.1049	130.113	297.974	286.098	132.199	376.509	113.936	266.435	265.863	119.577	410.18	175.177	410.911	314.766	49.3917	214.642	24.9162	371.668	164.217	241.93	279.627	203.496	194.339	393.216	455.565	341.434	143.532	371.043	95.4616	338.106	178.977	264.966	217.956	226.949
CITRAMALATE	1446.61	2764.63	1380.77	1275	1631.35	1156.09	6457.47	2094.07	1432.47	1684.29	1487.25	1749.08	3207.9	1481.28	1868.08	1935.24	5578.71	1195.83	1585.43	1849.88	1174.45	1915.67	1502.24	1286.39	1572.14	1387.65	2041.5	1567.57	1473.07	1770.56	1537.7	1495.11	2030.65	9514.47	1354.78	1547.59	1545.81	1472.64	1826.58	1360.51	1270.5	4316.56	1190.96	1398.4	1583.22	1156.3	1437.69	1255.12	1057.68
Sulfadoxine	0	0	0	0	0	0	0	0	0	0	0	0	0	0	0	0	0	0	0	0	0	0	0	0	0	0	0	0	0	0	0	0	0	0	0	0	0	0	0	0	0	0	0	0	0	0	9873.93	0	0
Indole-3-carboxylic acid	60.1687	9.20171	59.7617	22.8726	14.0182	17.7448	8.56662	49.3361	0	3.62315	85.1612	19.4723	12.0635	10.6328	42.7992	36.167	58.5815	66.5832	13.0572	57.1017	7.0222	206.206	203.297	123.011	4.1211	33.5884	52.3697	32.7921	30.4257	46.7464	61.1042	58.0616	40.4483	207.937	99.6589	27.9844	44.0589	56.8718	43.0035	47.2352	32.5179	4.64229	31.351	35.5845	29.7068	16.3135	8.43744	21.2625	40.8146
L-2,3-DIAMINOPROPIONIC ACID	127.272	163.512	142.648	91.9249	318.327	13.3673	115.93	447.258	253.511	319.889	295.405	189.866	215.54	144.638	254.684	129.24	313.272	316.408	236.835	109.676	153.454	128.464	220.241	351.499	469.311	972.992	174.363	108.617	84.7132	45.2712	42.6181	178.057	185.841	89.4304	92.7255	229.915	127.298	389.785	157.933	218.249	328.176	212.175	184.003	321.034	144.038	560.082	302.372	70.5109	516.075
Dibutyl phthalate	569.582	613.165	591.572	490.762	797.934	484.776	681.206	583.113	442.3	379.142	408.662	516.746	694.329	325.824	313.779	437.668	489.319	2672.05	382.016	489.325	446.611	390.533	326.341	387.766	396.942	6581.04	661.268	723.548	627.343	1134.22	513.553	588.122	412.607	514.607	502.37	930.615	614.874	310.874	395.62	348.485	2224.86	612.432	483.509	367.392	667.194	575.361	704.914	417.773	1527.06
N-Acetyl-4-aminosalicylic acid	1489.79	682.503	312.737	714.538	57.7679	583.568	50.646	717.844	5.35099	61.5666	422.954	248.335	953.112	4518	63.358	1003.18	98.2974	588.118	1978.32	4166	1157.92	2634.79	202.142	127.152	63.291	74.7531	3233.67	710.538	280.435	617.034	878.517	1872.16	1620.81	608.893	236.993	2953.86	413.54	598.809	1689.41	509.019	1184.2	109.621	308.638	159.479	799.154	1732.73	3576.37	440.461	215.154
Thalidomide	0	0	0	0	0	0	0	0	4.82157	0	0	0	0	0	0	0	0	0	0	0	0	0	0	5.92547	0	0	0	0	0	0	0	0	0	0	0	0	0	0	0	0	0	0	0	0	0	0	0	0	0
Mevalonic acid	167.782	164.442	199.616	127.941	122.087	60.7584	169.39	121.38	109.806	164.471	183.58	127.725	244.684	148.939	529.642	166.057	310.602	128.254	126.672	142.245	115.942	321.299	168.164	106.48	168.302	148.315	213.345	145.086	134.467	102.321	146.616	190.277	244.007	146.695	66.2345	231.077	99.2874	100.945	294.304	123.441	286.252	119.896	75.4031	120.385	266.338	131.802	188.573	116.931	134.061
URIDINE-5-MONOPHOSPHATE	3400.92	3390.74	523.868	382.404	4437.37	336.101	12472.3	3837.25	341.711	1070.81	470.867	455.796	149.556	274.274	139.598	1167.53	337.896	491.706	724.044	413.649	449.466	1234.06	524.866	422.038	1454.3	380.056	12642.1	416.209	583.753	811.902	178.065	787.999	370.191	4966.26	559.756	397.772	1853.06	302.529	313.19	320.493	237.727	2331.12	825.331	2899.18	538.996	2749.99	668.524	1494.28	386.165
D-TAGATOSE	4260.3	5410.17	7272.57	6062.7	6818.3	3245.05	6727.19	7537.56	6939.46	9645.49	12140	8759.87	9403.55	7462.68	6440.31	6316.16	10059.9	7425.92	5575.4	6611.44	6584.05	6203.96	7070.22	6710.57	7343.02	7504.57	7861.4	9013.1	6422.04	5936.42	5079.28	7538.96	6180.24	2711.57	7267.69	7744.86	6799.27	12887.1	7436.59	7138.78	7648.25	3536.2	6288.59	4515.18	6468.16	4104.11	6322.15	5481.17	7311.74
3-HYDROXYBUTANOIC ACID	27239.5	32796	29710.6	21532.2	49453.3	9493.8	25037.2	93465.4	41414.7	53207.6	44934.4	43030.9	35156	31654.9	47112.2	27658.4	51557.8	56381.4	42392.5	28230.1	31275.6	28027	37612	62624.3	75932.6	252888	37624.5	22396.4	20942.7	13662	14447.2	35193.3	35281.3	23683.4	25302.2	40752.7	27784.1	63800.3	30490.1	37905.3	79243.8	41392.7	38209.3	56262.8	31796.5	124651	58464.7	17678.7	97486.8
D-(+)-Mannose	3892.44	2367.05	1782.71	1611.23	2364.11	1571.08	1620.65	1978.47	1817.47	2183.42	1568.48	1768.4	1128.39	1393.9	1360.63	1809.79	1658.28	2065.7	1317.37	1045.17	1327.69	1000.12	1105.8	1124.27	2620.21	2675.52	1297.87	1396.81	1862.42	2136.42	2126.28	1883.34	1582.49	2535.2	1797.97	1810.99	1963.89	2015.24	1549.46	2126.34	1378.73	3316.39	3096.55	3084.47	2333.49	2915.97	1628.68	2577.13	1290.2
Perfluoroctanoic acid (PFOA)	1236.43	1294.02	1371.42	1514.06	15711.4	1234.15	1079.09	1027.14	1179.46	824.031	1559.67	1510.63	1497.51	1009.56	503.328	1341.63	1651.76	1281.32	1135.64	1147.33	1516.06	1379.19	1373.97	1125.37	1145.78	1245.53	1282.13	1707.18	1267.31	1244.47	1562.11	1094.48	1293.33	1245.06	1150.77	2726.27	1751.73	1111.6	1845.51	1289.06	1116.05	2687.38	1130.82	3284.75	1142.34	1077.94	1191.29	1308.59	1011.99
Cholic acid	5438.4	4945.91	3923.66	3136.35	10387.8	6485.41	4088.84	5172.73	9244.31	4775.28	3166.7	5491.13	3155.35	5190.2	1840.59	4245.65	6062.24	2620.69	3512.13	77215.6	5284.87	5904.75	4746.42	4248.84	5962.17	5643.7	14156.1	3515.87	8270.75	3922.46	3543.31	2711.81	1771.64	8902.35	3018.44	4251.14	18237.2	7470.34	10635	7909.79	11131.9	3456.94	3097.41	29287.1	4494.24	4468.71	9396.32	4893.04	3231.52
Dodecanedioic acid	4632.47	5569.18	2692.03	3835.97	4822.61	1544.59	4154.54	4627.62	4034.94	4109.24	2286.69	3031.74	4605.19	2568.29	5006.85	9376.44	4753	4319.48	7669.83	4892.69	3332.41	2894.98	3879.19	2781.31	4434.2	7976.52	4276.12	2947.4	3905.24	5869.34	2560.37	12027.3	5030.04	3231.66	5043.54	9855.51	3343.85	2467.25	5406.17	6062.29	12091.3	3839.1	5708.13	4487.4	6285.41	4326.45	7024.33	5879.95	5420.73
Phenylbutazone.1	46.7054	20.8416	8.28538	335.651	129.319	75.0137	10.1346	7.75022	8.6965	0	34.7336	60.8534	18.4258	6.74889	7.05262	8.83913	16.5698	68.6563	25.6407	17.5267	93.6942	15.5914	74.8698	16.3762	14.9957	22.6038	109.909	260.828	30.0625	0	13.9314	75.1208	7.89565	10.2841	76.8728	45.8368	15232.4	13.9204	18.4267	56.7881	23.9233	5.82189	0	814.174	32.1078	14.6312	15.6287	829.304	198.805
Pantoprazole.1	0	0	10.8	0	31.1	0	0	0	0	0	0	0	177000	0	0	0	0	87.5	0	5.41	0	0	0	0	13.9	0	92.1	0	0	0	0	0	0	71	0	0	0	26.7	0	0	0	0	0	0	0	0	0	0	0
Meclofenamic acid	0	17.311	23.5935	0	0	0	25.092	9.36166	0	0	0	0	18.4221	0	0	0	0	0	0	0	0	0	0	0	371.511	0	0	0	0	6.93282	0	0	0	13.769	0	0	0	0	0	0	0	0	0	0	0	0	0	0	0
L-TRYPTOPHAN	32144.4	35728.1	21398.5	35959.5	53347.9	4401.06	43952	34139.1	52326	53189	35702	29695.4	39938.7	39365.8	17817.1	30898.1	66225.6	15503.7	42856.5	31755.2	41531.5	52556.3	48822	40001.8	38099.7	17971	43430.3	51009.9	35494.9	21916.8	24658.8	28879.8	33523.5	37790.9	35658.5	44630.1	43504.2	38418.4	32169.1	39765.7	29594.8	45941.1	21616.2	29487.5	40056.6	34766.5	33001	40312.3	28930.1
URIDINE 5&#39;-DIPHOSPHATE	0	0	0	0	0	0	0	56832.4	0	0	0	0	0	31.6503	0	14126.2	0	48.6873	0	0	0	2.60883	0	0	0	0	0	0	0	0	0	0	0	0	8.16193	0	0	0	0	0	0	0	0	0	0	0	9.79197	0	0
ADIPIC ACID	3466.11	3905.85	2948.91	3160.97	3321.32	2265.43	4557.5	3866.59	2374.79	3534.86	2676.37	3014.45	3203.66	2960.84	2739.71	3893.95	3153.4	2393.05	3416.98	3297.85	2716.38	2958.21	3159.91	2679.91	3287.7	3113.61	3926.9	2704.48	3647.76	4984.04	2671.27	3868.24	2924.63	3203.3	2918.6	3381.21	2841.42	2543.01	3616.88	3782.59	4927.88	2834.19	3366.1	3781.17	4163.55	3665.76	3385.74	3757.66	3885.97
L-Phenylalanine	3436.16	3698.11	2574.44	3123.69	4375.79	757.027	3681.53	3613.02	2487.2	3747.29	2661.88	2560.9	3371.27	3057.47	2307.19	3383.59	3417.31	2672.93	3129.23	2725.66	2862.25	4472.09	3914.55	3364.61	3531.21	2879.26	3653.44	3467.99	2471.04	2109.8	2065.17	2761.66	3472.6	3977.71	2222.31	3738.49	3323.42	2860.8	3438.95	2844.42	3418.01	3384.63	1967.23	2851.02	3756.64	3233.71	2803.09	3079.84	3510.84
TAURINE	1499.49	872.904	378.589	394.855	1019.67	255.538	2408.21	2182.56	246.323	335.41	377.438	174.698	330.083	178.313	267.855	450.525	445.227	448.379	474.227	560.823	369.727	813.014	384.476	422.56	617.836	599.111	2324.64	287.57	220.566	238.885	153.776	422.472	227.245	794.383	391.316	441.547	235.52	267.16	440.581	251.537	441.498	1140.13	404.176	676.28	532.349	1450.32	385.425	634.894	335.468
L-GLUTAMINE.1	540.171	65.7917	104.543	654.045	80.2902	70.1578	182.488	200.159	116.439	73.5053	212.314	49.5128	637.573	62.1032	61.5952	96.9874	174.44	307.72	978.899	148.347	238.472	175.031	288.278	338.386	167.63	45.9162	139.976	507.289	63.1894	85.4497	70.817	143.793	261.981	216.891	203.389	98.7677	68.6195	140.705	228.026	102.496	238.013	74.9537	220.573	50.4606	310.065	1048.94	74.5318	51.7591	514.366
2-[1-Oxo-2(1H)-phthalazinyl]ethyl N-[(4-methylphenyl)sulfonyl]carbamate	0	0	0	0	0	0	0	0	0	0	0	0	0	0	0	0	0	0	0	0	0	0	0	0	0	0	0	0	0	1503.58	0	0	0	0	0	0	0	0	0	0	0	0	0	0	0	0	0	0	0
3-Methylxanthine	29.2339	330.747	1337.53	1248.39	34.7969	652.541	180.953	21.9137	41.5927	632.324	75.0336	219.102	631.71	618.705	701.552	1963.48	135	380.981	995.691	820.568	788.793	4038.06	496.684	101.158	1811.77	115.303	427.343	46.0808	195.633	20.6546	22.3622	298.972	721.048	852.317	840.763	804.143	213.177	88.876	34.641	1070.93	987.965	534.537	102.419	122.685	169.422	166.627	168.103	683.88	540.716
Hexadecanedioic acid	6221.49	9450.17	8352.66	9656.29	7011.3	2567	5541.64	16094.6	6576.48	8529.19	6963.21	10035.6	8508.13	7045.72	7409.3	8992.7	4345.49	9717.7	10312.6	8654.45	6450.34	4239.22	6084.63	16582.6	21878.2	13727.3	11707.5	5883.04	4644.35	5026.91	3996.27	9974.32	10700.7	14775.1	5925.3	11725.4	4013.23	5868.19	6576.99	9944.43	17595.6	8809.53	5676.98	10611.2	9185.91	12589.1	16758.2	7747.39	12038
3-Indoxyl sulphate	81387.9	107838	130964	164911	7161.34	38454.1	88075.8	23763.9	27332.5	16452.3	99203.9	10137.2	242994	142583	4958.37	77268.2	21270.1	66185.4	152564	23109.8	78684.3	111509	180003	128631	39042.5	4875.02	115921	197172	20438.3	69251.3	24807.4	87297.1	112727	74598.2	53475.8	45972.9	38462.6	124248	282969	131363	78985.2	28915.8	122649	3471.62	76643.1	146113	57561.5	33689	82944.4
Tetradecanedioic acid	15270.4	7806.74	9545.31	11716.6	5079.39	2916.94	8126.52	8830.97	5912.01	5843.14	6778.11	6298.67	9681.42	7844.11	8309.18	10606.3	5617.73	9253.09	27477	11438.8	5307.81	7756.44	7970.48	10013	7998.76	7609.24	11257.6	6561.33	4910.88	5520.45	4693.41	10466.4	8171.33	8994.37	7979.58	12662.7	5386.82	6094.11	10580.9	8675.49	21256.9	5457.44	16354.5	8782.86	19753.7	8370.64	18979.3	7488.66	9931.04
N-Phenylacetylglutamine.1	86674.9	5264.3	12801.2	101364	5590.23	8537.5	21644.8	23885.8	9887.33	4831	28180	2705.82	94758.3	2917.19	1762.76	9169.84	17588.3	45429.5	148446	18635.5	33352.3	21403.2	40114	46402.6	22064.5	2027.83	16745.5	76587.6	5347.04	9743.07	6005.38	20320.7	35785.8	25535.2	26653	11836.2	4988.2	13602.4	31178	9190.68	37521.6	4758.16	34742.4	3042.62	46682.4	172525	4083.99	3160.3	72823.9
Acesulfame	0	0	0	0	593.009	0	0	0	0	0	0	0	0	0	0	0	0	0	0	0	0	0	0	0	0	0	0	0	0	0	0	0	0	0	0	0	0	0	0	0	0	601.328	0	0	0	0	0	0	0
6-CARBOXYHEXANOATE	1920.7	3093.23	1737.16	1761.03	1493.32	1088.9	2638.55	1979.59	1447.99	2391.48	1579.58	1839.56	2077.88	1531.54	1489.27	2154.94	1686.55	1363.48	1980.47	2395.1	1550.66	1698.17	2256.72	1382.93	1786.61	1598.66	2103.8	1494.04	1759.78	2184.55	1674.38	3261.57	1599.13	1420.03	1412.57	3078.14	1591.97	1225.1	2771.09	3352.24	3471.55	1739.24	1578.37	1863.96	1685.84	1407.18	1760.89	2319.07	1618.36
HIPPURATE.1	95643.1	13691.2	15631.6	77338.9	42902.1	26059.8	5287.72	22013.1	2944.98	4810.53	30216.1	3650	103889	44989.7	2957.92	39334.1	5937.61	66901	114788	25966.8	9029.48	36419.6	39358.2	12708.6	5027.61	29269	86297.3	48945	21666.5	19601.1	58052.7	52687.8	33193.9	28576.8	17693.4	44616.9	18364	18182.8	15687.9	11935.5	92076.2	23467.8	40111.3	4923.78	45363.4	8524.3	17031.8	17693.6	36077
9-Methyluric acid	534.635	2135.97	6742.08	4862.88	401.209	2495.62	1246.92	713.873	274.274	2339.32	584.746	708.865	4483.48	2184.6	535.343	6818.72	830.483	840.16	2831.82	3859.64	3667.92	1032.6	2237.95	581.36	3330.91	701.156	2545.22	678.312	768.729	181.998	133.343	1749.64	2495.24	2162.55	1280.12	4621.21	1152.93	498.506	1081.36	5827.28	4395.27	1242.06	334.961	370.08	707.387	835.237	1033.41	1832.96	2086.63
2-(Acetylamino)hexanoic acid	481.677	535.735	457.413	518.491	521.375	231.398	661.768	483.315	480.553	543.379	491.467	420.275	599.524	528.393	431.762	661.687	979.974	451.062	531.22	462.4	401.871	595.2	553.708	451.708	517.751	416.854	550.503	536.057	459.617	503.829	402.528	453.539	563.058	708.921	396.645	633.904	514.799	447.963	780.218	510.787	738.043	546.509	368.199	483.764	518.854	470.513	552.474	513.938	556.108
10-HYDROXYDECANOATE	10454.6	22384	7715.27	6927.57	9378.32	3573.76	8842.52	14948.7	12730.5	14613.9	6091.73	14019.4	9511.92	7448.93	8901.6	6648.85	7218.15	5777.5	8605.39	15288.2	5782.3	4376.75	7038.86	12453.2	7436.66	8702.74	7261.13	5580.73	8164.54	7943.71	3771.97	22243.7	14969.5	7506.89	7513.21	11490.4	4475.8	7094.16	6939.33	21984.3	13399	7957	6579.85	16776.2	5214.77	11195.5	10026.6	7841.32	10155.8
Perfluoro-1-octanesulfonic acid (PFOS)	4697.33	1874.21	636.847	12723.9	161178	0	6264.43	344.878	2060.18	590.525	1337.48	656.966	1903.7	411.046	253.027	1433.46	5900.76	543.152	120.731	4079.43	3158.5	4715.55	540.937	816.202	1236.18	417.399	2953.91	4472.21	7567.53	28.7861	811.37	168.086	2651.18	870.06	162.459	546.782	1196.99	802.567	8911.5	1446	1001	590.738	1109.23	2782	86.6094	147.679	280.624	1875.23	78.2656
5-Hydroxydiclofenac	0	42.2007	59.3163	0	0	0	0	0	0	0	0	0	0	0	0	41.8763	0	0	0	0	0	0	0	0	1698.66	0	0	0	0	0	0	0	0	50.9432	0	0	0	0	0	0	0	0	0	0	0	53.0677	0	0	0
Hydroxykynurenine	1883.34	5164.92	806.665	926.704	64279.1	332.135	233795	441.314	4030.99	42482.9	452.574	1826.85	1977.76	9492.38	4222.75	20266.8	34995.7	4169.12	1791.55	867.602	6324.07	19056.4	1885.52	6014.54	835.768	2320.2	821.667	2326.51	939.074	191.392	909.006	655.795	10503.9	3584.62	1364.15	15377.1	1709.37	4826.43	10055	4029.76	152005	255183	13311.1	1586.52	316.749	1462.85	1016.07	3040.63	1358.22
4-Chlorophenoxyacetic acid	3.93762	3.309	0	3.3558	0	0	0	0	0	3.49553	0	0	0	0	0	765.875	0	0	0	0	0	0	0	0	0	0	7.95137	0	0	0	0	0	78.8293	0	0	27.5592	6.27025	0	24.7635	0	0	2.61025	2.3639	0	0	2.97021	0	5.35027	0
Riboflavin	7196.04	530.173	1247.24	654.404	309.904	8.81078	553.144	362.677	100.69	154.43	108.793	108.87	609.809	94.899	296.435	238.769	117.184	0	257.035	129.407	164.47	1002.2	170.215	90.6856	61.9358	225.265	1599.3	93.937	681.953	917.287	300.939	41.3108	42.2099	822.306	0	1609.54	27.9863	59.7714	372.296	440.893	238.876	608.638	804.024	1394.01	535.739	494.391	283.741	41.0201	9.40883
[truncated: 51 more columns]
