# Supplementary material for: An Untargeted LC–MS based approach for identification of altered metabolites in blood plasma of rheumatic heart disease patients
Source: Sci Rep. 2022 Mar 28;12:5238. doi: 10.1038/s41598-022-09191-z (PMC8960827; doi:10.1038/s41598-022-09191-z)
Supplement: Supplementary file 3 — Supplementary Table 3. [file 41598_2022_9191_MOESM3_ESM.xlsx]

## Sheet: Sheet1
Metabolites	Odd Ratio* (95% CI)	Z value	P value
Caprolactum	0.00 (6.52E-07,0.00)	-4.18	0.001
N-Acetylneuraminate	6.94 (2.59, 18.56)	3.86	0.001
Trans-4 Hydroxy-L proline	0.30 (0.14, 0.64)	-3.14	0.002
Dihydroxy mendelic acid	0.31 (0.15, 0.65)	-3.11	0.002
Arachidonic Acid	6.63 (2.25, 19.46)	3.44	0.001
D-Spingosine	6.63 (2.25, 19.46)	3.44	0.001
16 (R)- HETE	3.57 (1.35, 9.46)	2.57	0.01
Orotate	1.55 (0.96, 2.48)	1.82	0.069
Inosine	1.70 (1.04, 2.79)	2.13	0.034
Hypoxanthine	2.07 (1.14, 3.77)	2.39	0.017
Linoleate	1.66 (1.02, 2.70)	2.07	0.039
Prostaglandin B1	4.24 (1.67, 10.74)	3.05	0.004
D (+) Pyroglutamic acid	5.42 (1.71,17.10)	2.89	0.004
Alpha Aspartyl Phenyl Alanine	0.44 (0.26, 0.74)	-3.06	0.002
L5 Hydroxytryptophan	130.79 (14.30, 1195.60)	4.32	0.001
Adenosine monophosphate	2.35 (1.10, 4.99)	2.23	0.026
L-Glutamic Acid	9.65 (2.63,35.41)	3.42	0.001
5 Methoxysalicylic acid	7.56 (2.43, 23.50)	3.5	0.001
Prostaglandin A1	7.56 (2.43, 23.50)	3.5	0.001
2’ Deoxy uridine	0.34 (0.15, 0.75)	-2.67	0.008
D Pantothenic Acid	21.81 (4.11, 115.68)	3.62	0.001
L- Lactose	0.20 (0.06, 0.60)	-2.86	0.004
Xanthine	3.53 (1.35, 9.22)	2.58	0.001
4 Nitrophenole	0.05 (0.01,0.26)	-3.63	0.001
4 Anisic Acid	0.05 (0.01, 0.26)	-3.63	0.001
Supplementary Table 3: Plasma metabolites differentiating RHD patients from control group (Logistic Regression Analysis)
*Odd ratio is calculated by considering the value of odd-ratio for RHD patients as 1.00 (taken as reference), after controlling for BMI and alcohol consumption
